# Supplementary material for: Strong evidence for the evolution of decreasing compositional heterogeneity in SARS-CoV-2 genomes during the pandemic
Source: Sci Rep. 2025 Apr 10;15:12246. doi: 10.1038/s41598-025-95893-z (PMC11985940; doi:10.1038/s41598-025-95893-z)
Supplement: Supplementary file 2 — Supplementary Material 2 [file 41598_2025_95893_MOESM2_ESM.xlsx]

## Sheet: Supplementary Tables
Supplementary Tables

## Sheet: SuppTable1
Supplemental Table 1. Frequency of coronavirus genomes with different number of segments
No. of segments	Frequency
6	6
7	606
8	402
9	48
10	1
Total	1063

## Sheet: SuppTable2
Supplemental Table 2. Strain name, collection date, SCC values and other measures for each analysed genome in the stratified sample
seqName	EPI_ISL	Country	Date	Month-Year	Day	Clade	Length	GC	nseg	SCC	SCC_RY	SCC_SW	SCC_KM	PR_K1	S1_K1	CpG	UCG	UUG
hCoV-19/Wuhan/WIV04/2019|EPI_ISL_402124|2019-12-30	EPI_ISL_402124	Wuhan	2019-12-30	2019-12-30	1	19A	29891	37.988	8	0.0069931	0.00277157	0.00257478	0.0029914	3.77724	0.965776	439	113	817
hCoV-19/Germany/MV-ChVir1689/2020|EPI_ISL_729480|2020-03-02	EPI_ISL_729480	Germany	2020-03-02	2020-03-02	64	20A	29859	38.0086	7	0.00581735	0.00206458	0.0021284	0.0022563	3.77763	0.964734	438	112	818
hCoV-19/Spain/MD-HLP-H11-40/2020|EPI_ISL_417967|2020-03-12	EPI_ISL_417967	Spain	2020-03-12	2020-03-12	74	20A	29819	38.0026	8	0.00617201	0.00209009	0.00226719	0.0024336	3.77723	0.964016	438	112	814
hCoV-19/Taiwan/CGMH-CGU-09/2020|EPI_ISL_417522|2020-03-13	EPI_ISL_417522	Taiwan	2020-03-13	2020-03-13	75	19A	29900	37.9699	8	0.00766805	0.0031658	0.00285022	0.0033768	3.77672	0.966154	440	113	818
hCoV-19/USA/WA-S141/2020|EPI_ISL_430178|2020-03-13	EPI_ISL_430178	USA	2020-03-13	2020-03-13	75	19B	29862	38.0149	7	0.00581069	0.00205988	0.00212289	0.0022589	3.77787	0.964838	439	113	812
hCoV-19/Belgium/ULG-6754/2020|EPI_ISL_417019|2020-03-14	EPI_ISL_417019	Belgium	2020-03-14	2020-03-14	76	20A	29782	38.0095	7	0.0059146	0.00206991	0.00217247	0.0023085	3.7776	0.964408	436	111	812
hCoV-19/Portugal/PT1312/2020|EPI_ISL_511271|2020-03-17	EPI_ISL_511271	Portugal	2020-03-17	2020-03-17	79	20B	29763	38.0237	7	0.00608187	0.00208136	0.00222849	0.0024057	3.77812	0.96462	439	112	817
hCoV-19/Hong_Kong/HKU-200723-053/2020|EPI_ISL_497820|2020-03-18	EPI_ISL_497820	Hong_Kong	2020-03-18	2020-03-18	80	19A	29779	38.0201	7	0.00593579	0.00207327	0.00218931	0.0023109	3.77807	0.964841	438	112	818
hCoV-19/Switzerland/VD-CHUV-GEN2534/2020|EPI_ISL_2367384|2020-03-18	EPI_ISL_2367384	Switzerland	2020-03-18	2020-03-18	80	20A	29836	38.0044	7	0.00586912	0.0020614	0.00214284	0.0022993	3.77745	0.964607	438	112	818
hCoV-19/Czech_Republic/IAB20_006_33/2020|EPI_ISL_889317|2020-03-19	EPI_ISL_889317	Czech_Republic	2020-03-19	2020-03-19	81	20A	29754	38.0151	7	0.00606514	0.00210092	0.00225118	0.0023471	3.77783	0.964576	437	111	818
hCoV-19/France/IDF_PSL_135/2020|EPI_ISL_1015078|2020-03-20	EPI_ISL_1015078	France	2020-03-20	2020-03-20	82	20A	29858	38.0099	7	0.00580136	0.00205843	0.00213172	0.0022397	3.77762	0.964566	438	112	818
hCoV-19/Italy/LOM-Hsacco-16/2020|EPI_ISL_486880|2020-03-20	EPI_ISL_486880	Italy	2020-03-20	2020-03-20	82	20A	29810	38.0074	8	0.00641581	0.00208784	0.00214299	0.0028354	3.77762	0.964844	437	112	818
hCoV-19/Portugal/PT0060/2020|EPI_ISL_421463|2020-03-20	EPI_ISL_421463	Portugal	2020-03-20	2020-03-20	82	20A	29703	38.0164	7	0.00615692	0.0021014	0.00231291	0.002384	3.77788	0.964549	434	110	818
hCoV-19/Canada/ON-PHL-20-90304/2020|EPI_ISL_8577217|2020-03-21	EPI_ISL_8577217	Canada	2020-03-21	2020-03-21	83	19A	29782	38.0028	7	0.00595645	0.00209804	0.00219931	0.0022991	3.77738	0.964475	437	111	818
hCoV-19/Vietnam/PIHCM-408/2020|EPI_ISL_654876|2020-03-22	EPI_ISL_654876	Vietnam	2020-03-22	2020-03-22	84	20C	29898	37.9591	8	0.00744288	0.00305235	0.00273343	0.0032696	3.77621	0.965616	438	112	820
hCoV-19/Finland/23MS5B2/2020|EPI_ISL_1240134|2020-03-23	EPI_ISL_1240134	Finland	2020-03-23	2020-03-23	85	20C	29832	38.0062	7	0.00583989	0.00208147	0.00212859	0.0022628	3.77753	0.964669	438	112	818
hCoV-19/Germany/BW-FR0234/2020|EPI_ISL_852704|2020-03-23	EPI_ISL_852704	Germany	2020-03-23	2020-03-23	85	20A	29903	37.9594	8	0.00771063	0.00317711	0.00285436	0.0034305	3.77629	0.965789	438	112	813
hCoV-19/Iceland/1063/2020|EPI_ISL_1586290|2020-03-23	EPI_ISL_1586290	Iceland	2020-03-23	2020-03-23	85	19A	29836	38.0178	7	0.00586016	0.00207722	0.0021466	0.0022801	3.77802	0.965076	440	113	816
hCoV-19/Australia/VIC394/2020|EPI_ISL_426697|2020-03-24	EPI_ISL_426697	Australia	2020-03-24	2020-03-24	86	20B	29813	37.9935	7	0.00585795	0.00205057	0.00209555	0.0023503	3.77702	0.964411	439	112	818
hCoV-19/Chile/Santiago-p1d10/2020|EPI_ISL_801596|2020-03-24	EPI_ISL_801596	Chile	2020-03-24	2020-03-24	86	20A	29705	38.0003	7	0.00603801	0.00206813	0.00222186	0.0023824	3.77734	0.964686	437	111	808
hCoV-19/Belgium/ZF-0325152/2020|EPI_ISL_420409|2020-03-25	EPI_ISL_420409	Belgium	2020-03-25	2020-03-25	87	20A	29782	38.0028	7	0.00589723	0.00206752	0.00215735	0.0023085	3.77737	0.964408	437	111	817
hCoV-19/Canada/QC-JUS-V5252197/2020|EPI_ISL_890571|2020-03-25	EPI_ISL_890571	Canada	2020-03-25	2020-03-25	87	20C	29782	37.9927	7	0.00589913	0.00208926	0.00213995	0.0023014	3.777	0.964341	437	112	821
hCoV-19/New_Zealand/20VR1984/2020|EPI_ISL_456321|2020-03-25	EPI_ISL_456321	New_Zealand	2020-03-25	2020-03-25	87	20A	29782	38.0129	7	0.0058799	0.00207585	0.00215119	0.0022881	3.77775	0.964542	437	111	819
hCoV-19/Canada/AB-12354/2020|EPI_ISL_854470|2020-03-26	EPI_ISL_854470	Canada	2020-03-26	2020-03-26	88	20A	29858	37.9999	7	0.00581603	0.00207336	0.00211383	0.002257	3.77726	0.964499	437	112	821
hCoV-19/Italy/CAL-UNICZ_57/2020|EPI_ISL_4402055|2020-03-26	EPI_ISL_4402055	Italy	2020-03-26	2020-03-26	88	20A	29889	37.9705	8	0.00771832	0.00316134	0.00288977	0.0033994	3.77669	0.965907	438	112	821
hCoV-19/Netherlands/NA_216/2020|EPI_ISL_422751|2020-03-26	EPI_ISL_422751	Netherlands	2020-03-26	2020-03-26	88	20A	29775	38.005	8	0.00636156	0.00209011	0.00242242	0.0023817	3.77746	0.964433	437	111	819
hCoV-19/USA/MN-MDH-1448/2020|EPI_ISL_514667|2020-03-26	EPI_ISL_514667	USA	2020-03-26	2020-03-26	88	19A	29828	38.0012	7	0.00586627	0.00207776	0.00214348	0.0022844	3.77728	0.964396	439	113	820
hCoV-19/Czech_Republic/FNHK-089/2020|EPI_ISL_895823|2020-03-28	EPI_ISL_895823	Czech_Republic	2020-03-28	2020-03-28	90	19A	29903	37.9594	8	0.00770385	0.00319937	0.00285559	0.0034055	3.77638	0.966191	440	114	821
hCoV-19/Portugal/PT0906/2020|EPI_ISL_511163|2020-03-28	EPI_ISL_511163	Portugal	2020-03-28	2020-03-28	90	20B	29763	38.0204	7	0.00608019	0.00208136	0.00221228	0.0024216	3.77802	0.964688	439	112	815
hCoV-19/Belgium/MBLG64083/2020|EPI_ISL_949244|2020-03-30	EPI_ISL_949244	Belgium	2020-03-30	2020-03-30	92	20A	29889	37.9638	8	0.00793474	0.00330629	0.00295791	0.0035544	3.7765	0.966041	438	112	818
hCoV-19/Portugal/PT0217/2020|EPI_ISL_453931|2020-03-30	EPI_ISL_453931	Portugal	2020-03-30	2020-03-30	92	20A	29653	38.013	7	0.00615952	0.00211882	0.00232796	0.002349	3.77774	0.964422	434	109	818
hCoV-19/Colombia/RIS-GUV-92087/2020|EPI_ISL_447760|2020-03-31	EPI_ISL_447760	Colombia	2020-03-31	2020-03-31	93	20A	29724	38.0198	7	0.00602625	0.00207455	0.00222913	0.0023567	3.77796	0.964473	438	111	821
hCoV-19/Iceland/859/2020|EPI_ISL_1586336|2020-03-31	EPI_ISL_1586336	Iceland	2020-03-31	2020-03-31	93	20B	29836	38.0044	7	0.00581834	0.00205514	0.00209367	0.0023046	3.77751	0.964808	439	112	816
hCoV-19/Chile/Santiago-PUC_MVL_0104/2020|EPI_ISL_801679|2020-04-01	EPI_ISL_801679	Chile	2020-04-01	2020-04-01	94	20A	29677	37.9722	7	0.00593088	0.00203567	0.00212825	0.002399	3.77628	0.964451	432	110	819
hCoV-19/Netherlands/NA_450/2020|EPI_ISL_455252|2020-04-02	EPI_ISL_455252	Netherlands	2020-04-02	2020-04-02	95	20A	29775	38.0017	8	0.00635518	0.00208344	0.00240334	0.0024003	3.77736	0.9645	436	111	819
hCoV-19/Colombia/VAC-GVI-97203/2020|EPI_ISL_447793|2020-04-03	EPI_ISL_447793	Colombia	2020-04-03	2020-04-03	96	20C	29707	38.0045	7	0.00602682	0.00206628	0.00221991	0.0023706	3.77746	0.964621	437	111	820
hCoV-19/Chile/Santiago-PUC_MVL_0151/2020|EPI_ISL_801693|2020-04-04	EPI_ISL_801693	Chile	2020-04-04	2020-04-04	97	20A	29715	37.9976	7	0.00604264	0.00208287	0.00223551	0.0023636	3.77721	0.964496	437	111	819
hCoV-19/Chile/RM-35388/2020|EPI_ISL_445376|2020-04-04	EPI_ISL_445376	Chile	2020-04-04	2020-04-04	97	20A	29820	38.0114	7	0.00581865	0.00205374	0.00211732	0.0022774	3.77765	0.964453	437	112	817
hCoV-19/England/LOND-D3BE7/2020|EPI_ISL_449639|2020-04-04	EPI_ISL_449639	England	2020-04-04	2020-04-04	97	20C	29714	37.9922	7	0.00601227	0.00207536	0.0022042	0.0023644	3.77698	0.964394	437	111	819
hCoV-19/Italy/TAA-APSS-Ph2_RUN2_NB09/2020|EPI_ISL_3730977|2020-04-06	EPI_ISL_3730977	Italy	2020-04-06	2020-04-06	99	20A	29782	38.0129	7	0.005947	0.00208109	0.00219116	0.0023109	3.77773	0.964475	438	111	819
hCoV-19/Singapore/950/2020|EPI_ISL_538484|2020-04-06	EPI_ISL_538484	Singapore	2020-04-06	2020-04-06	99	19A	29782	37.9927	7	0.00593689	0.00210479	0.00218559	0.0022945	3.77705	0.964475	437	111	817
hCoV-19/Sweden/un-USO-18492794/2020|EPI_ISL_18876024|2020-04-06	EPI_ISL_18876024	Sweden	2020-04-06	2020-04-06	99	20A	29829	38.0033	7	0.00578321	0.00205072	0.00208816	0.0022762	3.77742	0.964632	437	112	822
hCoV-19/Belgium/ULG-10106/2020|EPI_ISL_427357|2020-04-07	EPI_ISL_427357	Belgium	2020-04-07	2020-04-07	100	20A	29782	37.9961	7	0.00593554	0.00208109	0.00217933	0.0023098	3.7771	0.964274	437	111	822
hCoV-19/Scotland/EDB1155/2020|EPI_ISL_559972|2020-04-07	EPI_ISL_559972	Scotland	2020-04-07	2020-04-07	100	20A	29782	38.0129	7	0.00591644	0.00207585	0.00217088	0.002306	3.77772	0.964408	437	111	818
hCoV-19/Scotland/CVR1933/2020|EPI_ISL_484526|2020-04-07	EPI_ISL_484526	Scotland	2020-04-07	2020-04-07	100	20C	29782	37.9995	7	0.00592233	0.00209804	0.00216017	0.0023079	3.77721	0.964274	436	110	818
hCoV-19/Italy/VEN-IZSVe-60-40/2020|EPI_ISL_522865|2020-04-08	EPI_ISL_522865	Italy	2020-04-08	2020-04-08	101	20B	29732	37.9995	7	0.00601708	0.00206861	0.00215327	0.0024292	3.77729	0.964617	436	110	817
hCoV-19/Wales/PHWC-2B236/2020|EPI_ISL_432286|2020-04-08	EPI_ISL_432286	Wales	2020-04-08	2020-04-08	101	19A	29802	38.0075	7	0.00592756	0.00205627	0.00218191	0.0023249	3.77758	0.9647	439	113	817
hCoV-19/Hungary/532_25/2020|EPI_ISL_1039990|2020-04-09	EPI_ISL_1039990	Hungary	2020-04-09	2020-04-09	102	20B	29885	37.9789	8	0.00663236	0.00256047	0.00239086	0.0028227	3.77682	0.965434	439	112	820
hCoV-19/Lithuania/MR-LUHS-Eilnr55/2020|EPI_ISL_541866|2020-04-09	EPI_ISL_541866	Lithuania	2020-04-09	2020-04-09	102	19A	29830	38.0255	7	0.00587568	0.00206724	0.00215937	0.0022795	3.77826	0.964935	439	113	821
hCoV-19/Finland/10AS10A8/2020|EPI_ISL_1184545|2020-04-10	EPI_ISL_1184545	Finland	2020-04-10	2020-04-10	103	20C	29868	37.9938	7	0.00575634	0.00208232	0.00205561	0.0022481	3.77708	0.964577	437	112	822
hCoV-19/France/PAC-IHU-0595_Illu2/2020|EPI_ISL_2596920|2020-04-10	EPI_ISL_2596920	France	2020-04-10	2020-04-10	103	20A	29703	38.0164	7	0.00615655	0.00209724	0.00231472	0.0023815	3.77787	0.964549	435	110	819
hCoV-19/Iceland/762/2020|EPI_ISL_1586574|2020-04-10	EPI_ISL_1586574	Iceland	2020-04-10	2020-04-10	103	19A	29836	38.0044	7	0.00582389	0.00208544	0.00213053	0.0022543	3.77745	0.964607	440	113	820
hCoV-19/Russia/StPetersburg-RII4984S/2020|EPI_ISL_430081|2020-04-10	EPI_ISL_430081	Russia	2020-04-10	2020-04-10	103	20B	29864	38.0023	8	0.00617725	0.00207666	0.00224305	0.002478	3.77744	0.964841	439	112	818
hCoV-19/Japan/PG-0688/2020|EPI_ISL_684298|2020-04-11	EPI_ISL_684298	Japan	2020-04-11	2020-04-11	104	20B	29738	38.012	7	0.00606719	0.00209739	0.00220343	0.002409	3.77779	0.964759	437	111	818
hCoV-19/Scotland/EDB3541/2020|EPI_ISL_487961|2020-04-13	EPI_ISL_487961	Scotland	2020-04-13	2020-04-13	106	19A	29782	38.0095	7	0.00595932	0.00209804	0.00219739	0.0023087	3.77768	0.964744	438	112	816
hCoV-19/Lithuania/MR-LUHS-Eilnr95/2020|EPI_ISL_541877|2020-04-18	EPI_ISL_541877	Lithuania	2020-04-18	2020-04-18	111	19A	29862	38.0082	7	0.00574733	0.00206109	0.00209029	0.0022322	3.77764	0.964838	439	113	820
hCoV-19/Serbia/Titel-054312104/2020|EPI_ISL_676597|2020-04-20	EPI_ISL_676597	Serbia	2020-04-20	2020-04-20	113	20A	29782	38.0028	7	0.0059324	0.00208109	0.002161	0.0023279	3.77737	0.964408	438	111	822
hCoV-19/Netherlands/ZuidHolland_192/2020|EPI_ISL_461364|2020-04-23	EPI_ISL_461364	Netherlands	2020-04-23	2020-04-23	116	20A	29775	37.995	8	0.00640142	0.00212434	0.00244051	0.0023884	3.77709	0.964366	437	111	821
hCoV-19/Brazil/RJ-FIOCRUZ-2696/2020|EPI_ISL_467358|2020-04-24	EPI_ISL_467358	Brazil	2020-04-24	2020-04-24	117	20B	29771	38.0169	7	0.00601451	0.00206203	0.00217165	0.0024116	3.77804	0.965302	439	112	818
hCoV-19/Indonesia/JI-ITDua-5235NTv/2020|EPI_ISL_759956|2020-04-25	EPI_ISL_759956	Indonesia	2020-04-25	2020-04-25	118	20A	29896	37.9583	8	0.00771774	0.00318233	0.00287306	0.0034118	3.77621	0.965681	438	112	817
hCoV-19/Nigeria/BO-CV276/2020|EPI_ISL_729960|2020-04-27	EPI_ISL_729960	Nigeria	2020-04-27	2020-04-27	120	20A	29845	38.003	7	0.00582418	0.00206214	0.0021245	0.0022687	3.77737	0.964517	437	112	818
hCoV-19/France/OCC-SC516/2020|EPI_ISL_644696|2020-04-29	EPI_ISL_644696	France	2020-04-29	2020-04-29	122	20B	29817	38.0052	7	0.00585344	0.00206772	0.00209988	0.0023262	3.77754	0.964752	439	111	820
hCoV-19/Russia/Novosibirsk-RII27312S/2020|EPI_ISL_507206|2020-04-29	EPI_ISL_507206	Russia	2020-04-29	2020-04-29	122	20A	29839	38.0073	7	0.00578394	0.00205862	0.00212021	0.0022387	3.77751	0.964443	437	112	820
hCoV-19/United_Arab_Emirates/4163/2020|EPI_ISL_859944|2020-05-01	EPI_ISL_859944	United_Arab_Emirates	2020-05-01	2020-05-01	124	20B	29903	37.9594	8	0.00767189	0.00316378	0.00280365	0.0034565	3.77638	0.966191	440	113	818
hCoV-19/India/GJ-GBRC120/2020|EPI_ISL_455017|2020-05-02	EPI_ISL_455017	India	2020-05-02	2020-05-02	125	20A	29829	37.9899	8	0.00642673	0.00209539	0.00214631	0.0028491	3.77694	0.964565	438	112	818
hCoV-19/Argentina/PAIS-A0062/2020|EPI_ISL_792151|2020-05-03	EPI_ISL_792151	Argentina	2020-05-03	2020-05-03	126	20C	29720	37.9879	7	0.00594796	0.00206179	0.00215729	0.0023561	3.77674	0.964132	438	112	818
hCoV-19/Netherlands/GE-RUMC-Nijmegen1/2020|EPI_ISL_944645|2020-05-03	EPI_ISL_944645	Netherlands	2020-05-03	2020-05-03	126	20C	29833	37.9948	7	0.00582108	0.0020714	0.00209934	0.002285	3.77715	0.964704	438	111	818
hCoV-19/Denmark/DCGC-908/2020|EPI_ISL_614471|2020-05-04	EPI_ISL_614471	Denmark	2020-05-04	2020-05-04	127	20C	29782	38.0028	7	0.0059183	0.00208109	0.00217005	0.0023	3.77744	0.964677	438	111	817
hCoV-19/Peru/ICA-INS-107/2020|EPI_ISL_536505|2020-05-04	EPI_ISL_536505	Peru	2020-05-04	2020-05-04	127	20D	29837	37.9964	7	0.00588956	0.00205705	0.00213446	0.0023296	3.77723	0.964842	439	112	819
hCoV-19/Peru/LIM-INS-380/2020|EPI_ISL_1111278|2020-05-07	EPI_ISL_1111278	Peru	2020-05-07	2020-05-07	130	20A	29823	38.0076	8	0.00619635	0.00208276	0.00229042	0.0024407	3.77747	0.964289	437	111	817
hCoV-19/Northern_Ireland/NIRE-10686B/2020|EPI_ISL_501044|2020-05-10	EPI_ISL_501044	Northern_Ireland	2020-05-10	2020-05-10	133	20B	29782	38.0062	7	0.0059336	0.00206752	0.0021404	0.0023649	3.77753	0.96461	438	111	817
hCoV-19/Poland/PL_MCB_70/2020|EPI_ISL_645069|2020-05-10	EPI_ISL_645069	Poland	2020-05-10	2020-05-10	133	20A	29834	38.0003	9	0.00659658	0.00208643	0.00228343	0.0028272	3.77729	0.964537	438	112	817
hCoV-19/South_Africa/NHLS-UCT-GS-3075/2020|EPI_ISL_18096708|2020-05-13	EPI_ISL_18096708	South_Africa	2020-05-13	2020-05-13	136	20B	29777	37.9991	8	0.00635394	0.00207839	0.00240776	0.0024219	3.77728	0.96457	439	112	817
hCoV-19/United_Arab_Emirates/0545/2020|EPI_ISL_698706|2020-05-19	EPI_ISL_698706	United_Arab_Emirates	2020-05-19	2020-05-19	142	20B	29891	37.9646	8	0.00698424	0.00276347	0.00253027	0.0030352	3.77643	0.965776	439	112	816
hCoV-19/United_Arab_Emirates/0826/2020|EPI_ISL_698965|2020-05-19	EPI_ISL_698965	United_Arab_Emirates	2020-05-19	2020-05-19	142	20B	29891	37.9646	8	0.00697849	0.00276164	0.00252997	0.0030349	3.77638	0.965575	439	112	818
hCoV-19/New_Zealand/20VR3119/2020|EPI_ISL_579425|2020-05-23	EPI_ISL_579425	New_Zealand	2020-05-23	2020-05-23	146	20B	29775	37.9916	8	0.00632829	0.00207562	0.00237447	0.0024143	3.77703	0.964568	438	112	818
hCoV-19/India/OR-ILSCV31694/2020|EPI_ISL_481152|2020-05-26	EPI_ISL_481152	India	2020-05-26	2020-05-26	149	19B	29834	38.0103	7	0.00582639	0.00205364	0.00212827	0.0022761	3.7777	0.964805	439	114	815
hCoV-19/Panama/GMI-PA370371/2020|EPI_ISL_1225460|2020-05-30	EPI_ISL_1225460	Panama	2020-05-30	2020-05-30	153	19B	29501	37.9784	7	0.00622719	0.0021022	0.00229504	0.002453	3.7765	0.964442	428	109	817
hCoV-19/Poland/PL_MCB_82/2020|EPI_ISL_645081|2020-06-06	EPI_ISL_645081	Poland	2020-06-06	2020-06-06	160	20B	29811	37.9994	8	0.0062947	0.0020722	0.00211536	0.0027258	3.77741	0.96508	438	112	815
hCoV-19/Romania/Valcea/2020|EPI_ISL_471424|2020-06-07	EPI_ISL_471424	Romania	2020-06-07	2020-06-07	161	20B	29903	37.9494	8	0.00765136	0.00317433	0.00278967	0.0034398	3.77598	0.96599	438	112	816
hCoV-19/India/TG-CCMB-M471/2020|EPI_ISL_495211|2020-06-09	EPI_ISL_495211	India	2020-06-09	2020-06-09	163	20B	29819	37.9825	7	0.00584237	0.00203733	0.00210393	0.0023378	3.77664	0.964419	437	111	818
hCoV-19/Mexico/CMX-INMEGEN-04-07-36/2020|EPI_ISL_4219957|2020-06-09	EPI_ISL_4219957	Mexico	2020-06-09	2020-06-09	163	20B	29816	38.0031	7	0.00584196	0.00206118	0.00207942	0.0023335	3.77743	0.964717	439	112	818
hCoV-19/Panama/2058-GMI/2020|EPI_ISL_13104911|2020-06-14	EPI_ISL_13104911	Panama	2020-06-14	2020-06-14	168	19B	29835	37.9789	8	0.00612263	0.0020969	0.00226663	0.0023737	3.77653	0.964438	437	112	822
hCoV-19/Peru/LIM-UPCH-0084/2020|EPI_ISL_540962|2020-06-17	EPI_ISL_540962	Peru	2020-06-17	2020-06-17	171	20A	29831	38.0041	7	0.00579849	0.00205615	0.00212871	0.0022443	3.77737	0.964299	438	112	819
hCoV-19/India/GJ-GBRC-373/2020|EPI_ISL_524729|2020-06-18	EPI_ISL_524729	India	2020-06-18	2020-06-18	172	20A	29800	38.0034	7	0.00590595	0.00205054	0.0021618	0.0023245	3.77735	0.964362	438	112	816
hCoV-19/Singapore/727/2020|EPI_ISL_500548|2020-06-23	EPI_ISL_500548	Singapore	2020-06-23	2020-06-23	177	19A	29782	37.9894	7	0.00591028	0.00209459	0.00217394	0.0022853	3.77694	0.964542	438	111	817
hCoV-19/USA/CA-SCPHL-21WGS1189/2020|EPI_ISL_8095484|2020-06-24	EPI_ISL_8095484	USA	2020-06-24	2020-06-24	178	20C	29782	37.9894	7	0.00593071	0.00208373	0.00217413	0.0023164	3.77688	0.964341	437	111	818
hCoV-19/Australia/VIC2274/2020|EPI_ISL_521996|2020-06-25	EPI_ISL_521996	Australia	2020-06-25	2020-06-25	179	20F	29815	37.9909	7	0.00582358	0.0020463	0.00208912	0.0023169	3.77698	0.964615	438	112	816
hCoV-19/Sweden/20-22151/2020|EPI_ISL_648180|2020-06-26	EPI_ISL_648180	Sweden	2020-06-26	2020-06-26	180	20B	29903	37.9561	8	0.00764835	0.00317254	0.00278882	0.0034357	3.77619	0.965923	439	112	817
hCoV-19/Bangladesh/DNAS_DRICM_isl_Ismail/2020|EPI_ISL_774998|2020-06-28	EPI_ISL_774998	Bangladesh	2020-06-28	2020-06-28	182	20B	29822	38.0021	8	0.00632919	0.00204336	0.00207209	0.0028607	3.77743	0.964858	440	113	817
hCoV-19/Bangladesh/DNAS_DRCIM_isl_HH-12/2020|EPI_ISL_774949|2020-06-30	EPI_ISL_774949	Bangladesh	2020-06-30	2020-06-30	184	20B	29830	37.9886	8	0.00635677	0.00205824	0.00209272	0.0028554	3.77695	0.964801	439	112	818
hCoV-19/Australia/VIC2867/2020|EPI_ISL_521698|2020-07-03	EPI_ISL_521698	Australia	2020-07-03	2020-07-03	187	20F	29815	37.9943	7	0.00582255	0.0020463	0.0020882	0.0023164	3.77708	0.964548	439	112	819
hCoV-19/Australia/VIC3545/2020|EPI_ISL_520294|2020-07-06	EPI_ISL_520294	Australia	2020-07-06	2020-07-06	190	20F	29814	37.9889	7	0.00584522	0.00205447	0.00209581	0.0023237	3.77688	0.964513	438	112	818
hCoV-19/India/GJ-GBRC335b/2020|EPI_ISL_512073|2020-07-06	EPI_ISL_512073	India	2020-07-06	2020-07-06	190	20A	29829	37.9966	8	0.00633976	0.00207328	0.00211322	0.0027994	3.77715	0.964431	438	112	819
hCoV-19/Australia/VIC4040/2020|EPI_ISL_519423|2020-07-09	EPI_ISL_519423	Australia	2020-07-09	2020-07-09	193	20F	29800	37.9866	7	0.0058227	0.00204602	0.00210082	0.0023062	3.77687	0.964698	437	111	822
hCoV-19/Hong_Kong/HKPU-01482/2020|EPI_ISL_1018170|2020-07-13	EPI_ISL_1018170	Hong_Kong	2020-07-13	2020-07-13	197	20B	29782	37.9927	7	0.00588578	0.00207585	0.00212778	0.0023205	3.77703	0.964408	438	111	822
hCoV-19/South_Korea/KCDC2732/2020|EPI_ISL_522511|2020-07-14	EPI_ISL_522511	South_Korea	2020-07-14	2020-07-14	198	20B	29872	37.9954	9	0.00730456	0.00272035	0.00268087	0.0031646	3.77746	0.96572	439	112	817
hCoV-19/Bangladesh/BCSIR-NILMRC-352/2020|EPI_ISL_514230|2020-07-15	EPI_ISL_514230	Bangladesh	2020-07-15	2020-07-15	199	20B	29876	37.9669	8	0.00765644	0.00314929	0.00280098	0.0034524	3.77664	0.966194	441	112	822
hCoV-19/Brazil/SP-427/2020|EPI_ISL_603021|2020-07-15	EPI_ISL_603021	Brazil	2020-07-15	2020-07-15	199	20B	29847	37.9837	8	0.00636349	0.00207013	0.00209563	0.0028484	3.77678	0.964787	439	112	822
hCoV-19/India/TG-CCMB-X100/2020|EPI_ISL_528842|2020-07-15	EPI_ISL_528842	India	2020-07-15	2020-07-15	199	20B	29818	37.9737	7	0.00587779	0.00204469	0.00211951	0.0023494	3.77624	0.964049	439	112	821
hCoV-19/Canada/BC-BCCDC-165527/2020|EPI_ISL_4419467|2020-07-17	EPI_ISL_4419467	Canada	2020-07-17	2020-07-17	201	20C	29714	37.9956	7	0.00596077	0.00208142	0.00215025	0.0023615	3.77706	0.964259	437	111	819
hCoV-19/Australia/VIC11279/2020|EPI_ISL_1055294|2020-07-18	EPI_ISL_1055294	Australia	2020-07-18	2020-07-18	202	20F	29802	37.9874	7	0.00583794	0.00204713	0.00210157	0.0023179	3.77687	0.964633	437	111	819
hCoV-19/Australia/VIC5272/2020|EPI_ISL_520037|2020-07-18	EPI_ISL_520037	Australia	2020-07-18	2020-07-18	202	20F	29813	37.9901	7	0.00581551	0.00203858	0.00208701	0.0023177	3.77692	0.964479	438	112	819
hCoV-19/Australia/VIC11689/2020|EPI_ISL_640725|2020-07-18	EPI_ISL_640725	Australia	2020-07-18	2020-07-18	202	20F	29801	37.992	7	0.00589106	0.00204258	0.002117	0.002359	3.77706	0.9648	438	112	818
hCoV-19/USA/TX-HMH-MCoV-43168/2020|EPI_ISL_5074550|2020-07-18	EPI_ISL_5074550	USA	2020-07-18	2020-07-18	202	20C	29821	37.9934	8	0.00620555	0.00210372	0.00229909	0.0024281	3.77691	0.964086	437	111	817
hCoV-19/Indonesia/JI-ITDua-17563Nv/2020|EPI_ISL_956277|2020-07-20	EPI_ISL_956277	Indonesia	2020-07-20	2020-07-20	204	20A	29899	37.9578	8	0.00771095	0.00318282	0.00286787	0.003411	3.77618	0.965584	438	113	817
hCoV-19/Northern_Ireland/QEUH-7F138A/2020|EPI_ISL_532950|2020-07-21	EPI_ISL_532950	Northern_Ireland	2020-07-21	2020-07-21	205	20B	29782	37.9961	7	0.00593586	0.00208236	0.00214283	0.0023528	3.77721	0.964744	437	111	817
hCoV-19/Singapore/840/2020|EPI_ISL_518004|2020-07-22	EPI_ISL_518004	Singapore	2020-07-22	2020-07-22	206	19A	29782	37.9793	7	0.00592114	0.0020986	0.00217259	0.0023	3.77653	0.964274	438	111	818
hCoV-19/Norway/2965/2020|EPI_ISL_549092|2020-07-26	EPI_ISL_549092	Norway	2020-07-26	2020-07-26	210	20B	29782	37.9961	7	0.00589075	0.00208332	0.0021107	0.0023315	3.77718	0.96461	437	111	818
hCoV-19/Australia/NSW739/2020|EPI_ISL_513382|2020-07-29	EPI_ISL_513382	Australia	2020-07-29	2020-07-29	213	20F	29408	37.9013	7	0.00585112	0.00205912	0.00198536	0.0024404	3.77392	0.964703	420	107	819
hCoV-19/Norway/3564/2020|EPI_ISL_590947|2020-07-31	EPI_ISL_590947	Norway	2020-07-31	2020-07-31	215	20A	29782	37.986	7	0.00590835	0.00209162	0.00216129	0.0022937	3.77673	0.964207	437	111	820
hCoV-19/Australia/VIC15484/2020|EPI_ISL_593327|2020-08-01	EPI_ISL_593327	Australia	2020-08-01	2020-08-01	216	20F	29802	37.9773	7	0.00582716	0.002036	0.00210408	0.0023197	3.77647	0.964432	437	111	821
hCoV-19/South_Africa/KRISP-K002673/2020|EPI_ISL_535539|2020-08-01	EPI_ISL_535539	South_Africa	2020-08-01	2020-08-01	216	20B	29839	38.0006	7	0.00582618	0.00206145	0.00208523	0.0023104	3.77743	0.965046	439	112	821
hCoV-19/Brazil/RS-19337/2020|EPI_ISL_831689|2020-08-03	EPI_ISL_831689	Brazil	2020-08-03	2020-08-03	218	20B	29903	37.9393	8	0.00767202	0.00317199	0.00278842	0.0034631	3.77566	0.966124	438	112	818
hCoV-19/Latvia/105/2020|EPI_ISL_515192|2020-08-05	EPI_ISL_515192	Latvia	2020-08-05	2020-08-05	220	20A	29903	37.9427	8	0.00768532	0.0031824	0.00282613	0.003426	3.77567	0.965656	438	112	816
hCoV-19/Czech_Republic/NRL_8118-3/2020|EPI_ISL_547966|2020-08-06	EPI_ISL_547966	Czech_Republic	2020-08-06	2020-08-06	221	20B	29736	37.9944	7	0.00604456	0.00207539	0.00219582	0.002407	3.77712	0.964689	438	111	818
hCoV-19/Australia/VIC15144/2020|EPI_ISL_593156|2020-08-09	EPI_ISL_593156	Australia	2020-08-09	2020-08-09	224	20F	29802	37.9907	7	0.005832	0.00204193	0.00210084	0.0023179	3.77699	0.964633	437	111	816
hCoV-19/South_Korea/KDCA0605/2020|EPI_ISL_850290|2020-08-10	EPI_ISL_850290	South_Korea	2020-08-10	2020-08-10	225	20A	29846	37.9816	7	0.00580648	0.00205346	0.00211308	0.0022742	3.77661	0.964417	438	112	821
hCoV-19/Brazil/BA-UFOB-02812/2020|EPI_ISL_12742575|2020-08-11	EPI_ISL_12742575	Brazil	2020-08-11	2020-08-11	226	20B	29601	37.9649	7	0.00601768	0.00203613	0.00215278	0.0024569	3.77601	0.964427	432	110	823
hCoV-19/Spain/CT-HUVH-59911/2020|EPI_ISL_824463|2020-08-11	EPI_ISL_824463	Spain	2020-08-11	2020-08-11	226	20A	29764	37.9922	7	0.00593683	0.00210798	0.00212682	0.0023396	3.77701	0.964454	436	112	817
hCoV-19/India/WB-IICB-026/2020|EPI_ISL_581501|2020-08-12	EPI_ISL_581501	India	2020-08-12	2020-08-12	227	20A	29903	37.9561	8	0.00767953	0.00317711	0.00284286	0.003411	3.77619	0.965856	438	112	819
hCoV-19/South_Africa/KRISP-K002747/2020|EPI_ISL_529743|2020-08-15	EPI_ISL_529743	South_Africa	2020-08-15	2020-08-15	230	20D	29825	37.9749	8	0.00619054	0.00206093	0.00226237	0.0024884	3.77632	0.964225	439	112	819
hCoV-19/India/TG-CCMB-AB927/2020|EPI_ISL_539691|2020-08-17	EPI_ISL_539691	India	2020-08-17	2020-08-17	232	20B	29818	37.9771	7	0.00581434	0.00204612	0.00206241	0.0023401	3.77641	0.96425	439	112	822
hCoV-19/Canada/BC-BCCDC-4401/2020|EPI_ISL_968928|2020-08-18	EPI_ISL_968928	Canada	2020-08-18	2020-08-18	233	20C	29714	37.9922	7	0.00592896	0.00208142	0.00213446	0.0023457	3.77693	0.964192	437	111	825
hCoV-19/India/AS-NEIST-INSACOG-R12-CIDIN0754/2020|EPI_ISL_14978869|2020-08-19	EPI_ISL_14978869	India	2020-08-19	2020-08-19	234	20A	29805	37.9936	7	0.00590092	0.00207967	0.00216553	0.0022938	3.77697	0.964201	438	112	815
hCoV-19/Peru/LIM-INS-538/2020|EPI_ISL_1111433|2020-08-20	EPI_ISL_1111433	Peru	2020-08-20	2020-08-20	235	20B	29843	37.9922	8	0.00620187	0.00208814	0.0022411	0.0024955	3.7771	0.964916	438	112	819
hCoV-19/Spain/GA-EPI-CHUF-1236/2020|EPI_ISL_18629494|2020-08-20	EPI_ISL_18629494	Spain	2020-08-20	2020-08-20	235	20E(EU1)	29818	37.9905	8	0.00617324	0.00207529	0.00229768	0.0024202	3.77679	0.963914	438	113	819
hCoV-19/Russia/MOS-CRIE-7182855/2020|EPI_ISL_745223|2020-08-24	EPI_ISL_745223	Russia	2020-08-24	2020-08-24	239	20B	29735	37.9822	7	0.00599786	0.00205078	0.00216014	0.0024237	3.77667	0.964587	438	111	819
hCoV-19/USA/NC-UNC-LCCC0128/2020|EPI_ISL_877709|2020-08-24	EPI_ISL_877709	USA	2020-08-24	2020-08-24	239	20C	29903	37.946	8	0.00764825	0.00316814	0.00282214	0.0034054	3.77585	0.965923	437	112	817
hCoV-19/India/AS-CSIR-NEIST-INSACOG-NEIST2-CIDIN0103/2020|EPI_ISL_10930791|2020-08-25	EPI_ISL_10930791	India	2020-08-25	2020-08-25	240	20B	29782	37.9961	7	0.00592725	0.00206752	0.00213041	0.0023699	3.77717	0.964542	437	111	818
hCoV-19/Latvia/127/2020|EPI_ISL_534216|2020-08-25	EPI_ISL_534216	Latvia	2020-08-25	2020-08-25	240	20E(EU1)	29903	37.9393	8	0.00764203	0.00316549	0.00283015	0.003401	3.77553	0.965589	437	112	818
hCoV-19/Hungary/US-30242w/2020|EPI_ISL_677728|2020-08-27	EPI_ISL_677728	Hungary	2020-08-27	2020-08-27	242	20B	29770	37.998	7	0.00591516	0.00205532	0.00214327	0.0023535	3.7772	0.964461	437	110	818
hCoV-19/Peru/LIM-UPCH-0123/2020|EPI_ISL_568519|2020-08-27	EPI_ISL_568519	Peru	2020-08-27	2020-08-27	242	20B	29830	37.9953	8	0.00620797	0.00207707	0.00226908	0.0024806	3.77715	0.964733	439	112	817
hCoV-19/Scotland/QEUH-98F149/2020|EPI_ISL_540377|2020-08-28	EPI_ISL_540377	Scotland	2020-08-28	2020-08-28	243	20E(EU1)	29782	37.9894	7	0.00588022	0.00205301	0.00215357	0.00232	3.77683	0.964139	435	110	818
hCoV-19/Hungary/UD-57411/2020|EPI_ISL_671432|2020-09-02	EPI_ISL_671432	Hungary	2020-09-02	2020-09-02	248	20A	29782	37.9692	7	0.00593777	0.00206552	0.00213909	0.0023753	3.77619	0.964408	435	111	818
hCoV-19/Peru/LAM-INS-279/2020|EPI_ISL_1093169|2020-09-02	EPI_ISL_1093169	Peru	2020-09-02	2020-09-02	248	20D	29526	37.9361	8	0.00640154	0.00212339	0.00238609	0.002519	3.77497	0.964235	426	108	816
hCoV-19/Latvia/145/2020|EPI_ISL_639642|2020-09-08	EPI_ISL_639642	Latvia	2020-09-08	2020-09-08	254	20B	29903	37.936	8	0.0076774	0.00320983	0.00276556	0.0034525	3.77544	0.965656	439	113	819
hCoV-19/Paraguay/33622/2020|EPI_ISL_1340756|2020-09-08	EPI_ISL_1340756	Paraguay	2020-09-08	2020-09-08	254	20B	29740	37.9758	7	0.00604609	0.00211208	0.00215449	0.0024224	3.77639	0.964358	438	113	818
hCoV-19/Brazil/RS-18354CVL/2020|EPI_ISL_1469684|2020-09-09	EPI_ISL_1469684	Brazil	2020-09-09	2020-09-09	255	20B	29801	38.0021	7	0.00589209	0.00206635	0.00211854	0.0023422	3.77735	0.964531	440	112	819
hCoV-19/India/TG-CCMB-AI074/2020|EPI_ISL_910145|2020-09-09	EPI_ISL_910145	India	2020-09-09	2020-09-09	255	20B	29815	37.9842	7	0.00586817	0.00205336	0.00209797	0.0023571	3.77671	0.964481	437	111	817
hCoV-19/Wales/MILK-9C39D8/2020|EPI_ISL_566868|2020-09-10	EPI_ISL_566868	Wales	2020-09-10	2020-09-10	256	20B	29782	37.9894	7	0.00592706	0.0020821	0.00213565	0.0023496	3.77693	0.964542	439	112	819
hCoV-19/Brazil/AM-FIOCRUZ-20895570KS/2020|EPI_ISL_1068253|2020-09-16	EPI_ISL_1068253	Brazil	2020-09-16	2020-09-16	262	20B	29657	37.9573	8	0.00628736	0.00211284	0.00229536	0.0025023	3.77564	0.964022	433	110	818
hCoV-19/India/TG-CCMB-AL222/2020|EPI_ISL_910210|2020-09-17	EPI_ISL_910210	India	2020-09-17	2020-09-17	263	20B	29815	37.9876	7	0.00588026	0.0020694	0.00209669	0.0023495	3.7767	0.963944	440	112	818
hCoV-19/Estonia/Cov0453/2020|EPI_ISL_2643603|2020-09-21	EPI_ISL_2643603	Estonia	2020-09-21	2020-09-21	267	20B	29831	37.9806	7	0.00580688	0.00205018	0.00208223	0.0023091	3.77653	0.964165	438	112	817
hCoV-19/Norway/3517/2020|EPI_ISL_2333206|2020-09-21	EPI_ISL_2333206	Norway	2020-09-21	2020-09-21	267	20B	29828	37.971	8	0.0062043	0.00206236	0.00204186	0.002719	3.77641	0.965133	437	112	817
hCoV-19/Wales/PHWC-16B62E/2020|EPI_ISL_573881|2020-09-21	EPI_ISL_573881	Wales	2020-09-21	2020-09-21	267	20E(EU1)	29891	37.9445	8	0.00770134	0.00316692	0.00286886	0.0034246	3.7757	0.965575	435	111	819
hCoV-19/Scotland/QEUH-9DC480/2020|EPI_ISL_601166|2020-09-22	EPI_ISL_601166	Scotland	2020-09-22	2020-09-22	268	20E(EU1)	29782	37.9961	7	0.00585609	0.00205896	0.00215893	0.0022767	3.77708	0.964207	435	110	818
hCoV-19/South_Africa/NCV1377/2020|EPI_ISL_12651519|2020-09-22	EPI_ISL_12651519	South_Africa	2020-09-22	2020-09-22	268	20B	29776	37.9903	8	0.00632264	0.0020744	0.00237694	0.0024281	3.77694	0.964401	438	111	818
hCoV-19/Russia/MOW-RII-MH2055S/2020|EPI_ISL_602391|2020-09-24	EPI_ISL_602391	Russia	2020-09-24	2020-09-24	270	20B	29782	37.986	7	0.00596864	0.00207162	0.00216616	0.0023664	3.77681	0.964475	437	111	817
hCoV-19/Iceland/6155/2020|EPI_ISL_829833|2020-09-25	EPI_ISL_829833	Iceland	2020-09-25	2020-09-25	271	20A	29776	37.987	7	0.00594225	0.00207056	0.00218762	0.0023248	3.77681	0.964401	434	110	818
hCoV-19/Wales/PHWC-481B7B/2020|EPI_ISL_613149|2020-09-25	EPI_ISL_613149	Wales	2020-09-25	2020-09-25	271	20E(EU1)	29865	37.9374	8	0.0076723	0.0031636	0.00285222	0.0034124	3.77534	0.965076	436	111	818
hCoV-19/Wales/PHWC-480DD0/2020|EPI_ISL_613003|2020-09-26	EPI_ISL_613003	Wales	2020-09-26	2020-09-26	272	20E(EU1)	29865	37.9374	8	0.00769268	0.00315952	0.0028579	0.0034344	3.77537	0.96521	434	111	818
hCoV-19/Austria/MUW_1317980/2020|EPI_ISL_913094|2020-09-29	EPI_ISL_913094	Austria	2020-09-29	2020-09-29	275	20A	29821	37.9732	7	0.00584064	0.00204299	0.00209609	0.0023357	3.77636	0.964689	437	112	818
hCoV-19/Brazil/RJ-FIOCRUZ-17192/2020|EPI_ISL_2731505|2020-09-29	EPI_ISL_2731505	Brazil	2020-09-29	2020-09-29	275	20B	29714	37.9855	7	0.00600685	0.00207833	0.00215201	0.0024095	3.77676	0.964461	438	111	818
hCoV-19/Canada/BC-BCCDC-5548/2020|EPI_ISL_973940|2020-09-29	EPI_ISL_973940	Canada	2020-09-29	2020-09-29	275	20A	29711	37.9758	7	0.00599209	0.00207659	0.0021784	0.0023768	3.77635	0.964155	437	111	821
hCoV-19/France/IDF-9320/2020|EPI_ISL_593935|2020-09-29	EPI_ISL_593935	France	2020-09-29	2020-09-29	275	20A	29782	37.9692	7	0.00592081	0.00207105	0.00213533	0.0023548	3.7762	0.964475	436	111	818
hCoV-19/Iceland/3244/2020|EPI_ISL_826936|2020-09-29	EPI_ISL_826936	Iceland	2020-09-29	2020-09-29	275	20E(EU1)	29782	37.9995	7	0.00587506	0.00205859	0.00216222	0.0022926	3.77725	0.964408	436	111	820
hCoV-19/Jordan/AM-ALSR-3951/2020|EPI_ISL_636315|2020-09-30	EPI_ISL_636315	Jordan	2020-09-30	2020-09-30	276	20B	29809	37.9986	7	0.00599708	0.00210613	0.00215734	0.0023762	3.77725	0.964608	438	112	821
hCoV-19/Hungary/US-57565w/2020|EPI_ISL_677794|2020-10-02	EPI_ISL_677794	Hungary	2020-10-02	2020-10-02	278	20A	29782	37.9692	7	0.00593609	0.00207697	0.00213556	0.0023645	3.77619	0.964408	436	111	820
hCoV-19/Iceland/6121/2020|EPI_ISL_829799|2020-10-02	EPI_ISL_829799	Iceland	2020-10-02	2020-10-02	278	20E(EU1)	29782	38.0028	7	0.00587419	0.00205859	0.00216129	0.0022932	3.77738	0.964475	436	111	821
hCoV-19/Indonesia/JB-WJHL-ITB-R109969/2020|EPI_ISL_747239|2020-10-02	EPI_ISL_747239	Indonesia	2020-10-02	2020-10-02	278	20B	29877	37.979	8	0.00672982	0.0026007	0.00244896	0.0028559	3.77681	0.965358	439	112	817
hCoV-19/Jordan/AM-ALSR-4082/2020|EPI_ISL_636442|2020-10-03	EPI_ISL_636442	Jordan	2020-10-03	2020-10-03	279	20B	29832	37.9961	7	0.00590304	0.00208675	0.00212088	0.002338	3.77719	0.964736	439	112	819
hCoV-19/India/TG-CCMB-AP988/2020|EPI_ISL_1380112|2020-10-04	EPI_ISL_1380112	India	2020-10-04	2020-10-04	280	20B	29820	37.9879	8	0.00620613	0.00208455	0.00223995	0.002502	3.77683	0.964453	439	112	817
hCoV-19/Latvia/1095/2020|EPI_ISL_1312606|2020-10-05	EPI_ISL_1312606	Latvia	2020-10-05	2020-10-05	281	20B	29853	37.9761	7	0.00580829	0.00206205	0.00207633	0.0023073	3.77642	0.964392	440	112	820
hCoV-19/Czech_Republic/IAB20_016_130/2020|EPI_ISL_889437|2020-10-06	EPI_ISL_889437	Czech_Republic	2020-10-06	2020-10-06	282	20A	29748	37.9992	7	0.00605778	0.00207021	0.00225576	0.0023694	3.77729	0.964636	434	111	819
hCoV-19/Russia/KHM-RII-MH3413S/2020|EPI_ISL_733138|2020-10-06	EPI_ISL_733138	Russia	2020-10-06	2020-10-06	282	20B	29713	37.9733	7	0.00588331	0.00207584	0.00210537	0.0023402	3.77643	0.964628	432	108	817
hCoV-19/Wales/PHWC-48D368/2020|EPI_ISL_680612|2020-10-06	EPI_ISL_680612	Wales	2020-10-06	2020-10-06	282	20B	29798	37.9958	7	0.00591719	0.00205982	0.00213006	0.0023653	3.77713	0.964494	439	112	818
hCoV-19/Finland/7LS10E9/2020|EPI_ISL_756015|2020-10-07	EPI_ISL_756015	Finland	2020-10-07	2020-10-07	283	20A	29849	37.9912	7	0.0058162	0.00207766	0.00212458	0.0022517	3.77694	0.964387	438	112	819
hCoV-19/South_Africa/KRISP-K003719/2020|EPI_ISL_602899|2020-10-07	EPI_ISL_602899	South_Africa	2020-10-07	2020-10-07	283	20B	29789	38.004	7	0.0059346	0.00206685	0.00214402	0.0023603	3.77743	0.964584	438	110	804
hCoV-19/Wales/ALDP-A4FF3B/2020|EPI_ISL_597794|2020-10-07	EPI_ISL_597794	Wales	2020-10-07	2020-10-07	283	20E(EU1)	29782	37.9894	7	0.0058659	0.00206815	0.00214788	0.00229	3.77681	0.964072	436	112	818
hCoV-19/Italy/SAR-APGC-08/2020|EPI_ISL_9145904|2020-10-08	EPI_ISL_9145904	Italy	2020-10-08	2020-10-08	284	20E(EU1)	29903	37.946	8	0.00761075	0.00317268	0.00280222	0.0033873	3.77576	0.965589	436	111	817
hCoV-19/Puerto_Rico/PR-CDC-S109/2020|EPI_ISL_940976|2020-10-08	EPI_ISL_940976	Puerto_Rico	2020-10-08	2020-10-08	284	20C	29903	37.9126	8	0.00760636	0.00315636	0.00277807	0.0034229	3.7746	0.965656	435	112	818
hCoV-19/Serbia/C24561/2020|EPI_ISL_1061425|2020-10-08	EPI_ISL_1061425	Serbia	2020-10-08	2020-10-08	284	20A	29903	37.9627	8	0.00764658	0.0031824	0.00281847	0.0033962	3.77633	0.965522	439	112	817
hCoV-19/Iceland/5424/2020|EPI_ISL_829107|2020-10-10	EPI_ISL_829107	Iceland	2020-10-10	2020-10-10	286	20E(EU1)	29837	37.9897	8	0.00616216	0.00207565	0.00229631	0.0024134	3.77691	0.964507	437	112	819
hCoV-19/Denmark/DCGC-7303/2020|EPI_ISL_619307|2020-10-12	EPI_ISL_619307	Denmark	2020-10-12	2020-10-12	288	20E(EU1)	29782	37.9995	7	0.00588932	0.00206297	0.00218253	0.0022834	3.77726	0.964475	436	111	819
hCoV-19/England/ALDP-A68A3B/2020|EPI_ISL_608957|2020-10-12	EPI_ISL_608957	England	2020-10-12	2020-10-12	288	20E(EU1)	29782	37.9827	7	0.00585384	0.00205896	0.00214615	0.0022899	3.77659	0.964072	435	111	817
hCoV-19/Switzerland/BE-ETHZ-321352/2020|EPI_ISL_603602|2020-10-13	EPI_ISL_603602	Switzerland	2020-10-13	2020-10-13	289	20B	29818	37.9972	7	0.00583252	0.00207596	0.00207333	0.0023255	3.77727	0.964786	439	112	819
hCoV-19/Peru/LIM-UPCH-0175/2020|EPI_ISL_729880|2020-10-14	EPI_ISL_729880	Peru	2020-10-14	2020-10-14	290	20D	29821	37.9867	7	0.0058269	0.00205309	0.0020905	0.0023157	3.77684	0.964622	439	112	819
hCoV-19/Czech_Republic/UMTM37055/2020|EPI_ISL_18135510|2020-10-15	EPI_ISL_18135510	Czech_Republic	2020-10-15	2020-10-15	291	20A	29839	37.9872	8	0.00632053	0.00205792	0.00211782	0.0027809	3.77689	0.964711	435	112	820
hCoV-19/Finland/15LS6BB7/2020|EPI_ISL_756177|2020-10-15	EPI_ISL_756177	Finland	2020-10-15	2020-10-15	291	20A	29838	37.9818	7	0.0057869	0.00207887	0.00209807	0.0022469	3.77657	0.964207	438	112	818
hCoV-19/Jordan/AQ-ALSR-5264/2020|EPI_ISL_730502|2020-10-15	EPI_ISL_730502	Jordan	2020-10-15	2020-10-15	291	20B	29891	37.9479	8	0.00775939	0.00319545	0.00287238	0.0034482	3.77583	0.965642	439	111	818
hCoV-19/Bangladesh/CU-CTG-04/2020|EPI_ISL_735492|2020-10-16	EPI_ISL_735492	Bangladesh	2020-10-16	2020-10-16	292	20B	29850	38.0101	8	0.00618693	0.00206064	0.00227068	0.0024716	3.77765	0.96469	441	113	818
hCoV-19/Czech_Republic/NRL_10181/2020|EPI_ISL_626625|2020-10-16	EPI_ISL_626625	Czech_Republic	2020-10-16	2020-10-16	292	20A	29730	38.0054	7	0.00604714	0.00205556	0.00224785	0.0023712	3.77754	0.964749	435	111	820
hCoV-19/Iceland/3660/2020|EPI_ISL_827352|2020-10-16	EPI_ISL_827352	Iceland	2020-10-16	2020-10-16	292	20E(EU1)	29836	37.991	8	0.00618583	0.002093	0.00231014	0.0024137	3.77693	0.964405	437	112	820
hCoV-19/Belgium/UGent-180/2020|EPI_ISL_634891|2020-10-18	EPI_ISL_634891	Belgium	2020-10-18	2020-10-18	294	20E(EU1)	29782	37.9927	7	0.0057906	0.00205758	0.00209176	0.0022776	3.777	0.964341	436	111	819
hCoV-19/England/ALDP-A923D3/2020|EPI_ISL_610962|2020-10-19	EPI_ISL_610962	England	2020-10-19	2020-10-19	295	20B	29782	37.9927	7	0.00592745	0.00206899	0.00213165	0.0023686	3.77701	0.964408	438	111	821
hCoV-19/United_Arab_Emirates/3716/2020|EPI_ISL_859820|2020-10-19	EPI_ISL_859820	United_Arab_Emirates	2020-10-19	2020-10-19	295	20E(EU1)	29903	37.9527	8	0.00763186	0.00318964	0.0028096	0.0033876	3.77601	0.965656	437	113	818
hCoV-19/Puerto_Rico/PR-CDC-S72/2020|EPI_ISL_940945|2020-10-20	EPI_ISL_940945	Puerto_Rico	2020-10-20	2020-10-20	296	20C	29864	37.9554	8	0.00608846	0.00207112	0.00220834	0.002431	3.77567	0.964372	434	112	818
hCoV-19/Scotland/QEUH-A9B60E/2020|EPI_ISL_625393|2020-10-20	EPI_ISL_625393	Scotland	2020-10-20	2020-10-20	296	20E(EU1)	29782	37.976	7	0.0058839	0.00206415	0.00215719	0.0023055	3.77637	0.964139	435	110	817
hCoV-19/England/QEUH-AAC822/2020|EPI_ISL_651106|2020-10-21	EPI_ISL_651106	England	2020-10-21	2020-10-21	297	20A	29893	37.942	8	0.00705464	0.00286726	0.00255655	0.0030467	3.77548	0.965109	436	111	820
hCoV-19/Czech_Republic/UMTM45379/2020|EPI_ISL_18249731|2020-10-22	EPI_ISL_18249731	Czech_Republic	2020-10-22	2020-10-22	298	20A	29848	37.959	8	0.00634398	0.00207561	0.00206261	0.0028581	3.7759	0.964688	437	112	817
hCoV-19/Scotland/EDB8603/2020|EPI_ISL_651978|2020-10-22	EPI_ISL_651978	Scotland	2020-10-22	2020-10-22	298	20A	29782	37.9894	7	0.00582306	0.00209236	0.00210831	0.0022593	3.77684	0.964139	437	112	817
hCoV-19/Finland/23LS8G1/2020|EPI_ISL_759793|2020-10-23	EPI_ISL_759793	Finland	2020-10-23	2020-10-23	299	20A	29859	37.9818	7	0.00578344	0.00207936	0.00208419	0.0022588	3.7766	0.964332	438	112	816
hCoV-19/Luxembourg/LNS6652363/2020|EPI_ISL_744445|2020-10-23	EPI_ISL_744445	Luxembourg	2020-10-23	2020-10-23	299	20E(EU1)	29194	37.9153	7	0.00577071	0.00197175	0.00240653	0.0019671	3.77342	0.961362	422	107	816
hCoV-19/Wales/PHWC-489DE6/2020|EPI_ISL_652493|2020-10-24	EPI_ISL_652493	Wales	2020-10-24	2020-10-24	300	20E(EU1)	29818	37.9804	7	0.00578574	0.00208213	0.00208687	0.002264	3.77645	0.964049	435	112	817
hCoV-19/England/CAMC-AEAB01/2020|EPI_ISL_633163|2020-10-26	EPI_ISL_633163	England	2020-10-26	2020-10-26	302	20E(EU1)	29782	37.986	7	0.00588346	0.00206415	0.00215106	0.0023108	3.77673	0.964207	435	110	821
hCoV-19/Wales/QEUH-AD10E0/2020|EPI_ISL_647953|2020-10-26	EPI_ISL_647953	Wales	2020-10-26	2020-10-26	302	20B	29782	37.9894	7	0.00593254	0.00206564	0.00214841	0.0023592	3.77685	0.964207	438	111	817
hCoV-19/Iceland/5070/2020|EPI_ISL_828757|2020-10-27	EPI_ISL_828757	Iceland	2020-10-27	2020-10-27	303	20E(EU1)	29836	37.9977	8	0.00618503	0.002093	0.00230852	0.0024136	3.7772	0.964539	437	112	820
hCoV-19/Canada/MB-NML-2548/2020|EPI_ISL_1258013|2020-10-29	EPI_ISL_1258013	Canada	2020-10-29	2020-10-29	305	20B	29735	37.9956	7	0.00597099	0.00208009	0.00216172	0.002352	3.77714	0.96452	437	112	818
hCoV-19/Italy/MAR-UnivPM41_43193/2020|EPI_ISL_2450758|2020-10-30	EPI_ISL_2450758	Italy	2020-10-30	2020-10-30	306	20E(EU1)	29800	37.9799	7	0.00586979	0.00204637	0.0021669	0.0022913	3.77647	0.964027	437	112	818
hCoV-19/Canada/BC-BCCDC-407638/2020|EPI_ISL_12377914|2020-10-31	EPI_ISL_12377914	Canada	2020-10-31	2020-10-31	307	20A	29708	38.0167	7	0.0060295	0.00208323	0.00219454	0.0023853	3.77789	0.964589	439	112	818
hCoV-19/Wales/PHWC-48D104/2020|EPI_ISL_666581|2020-11-01	EPI_ISL_666581	Wales	2020-11-01	2020-11-01	308	20E(EU1)	29782	37.9961	7	0.0058679	0.00206415	0.00213369	0.0023091	3.77709	0.964274	436	109	817
hCoV-19/Denmark/DCGC-10510/2020|EPI_ISL_670025|2020-11-02	EPI_ISL_670025	Denmark	2020-11-02	2020-11-02	309	20B	29782	37.976	7	0.00591526	0.00206452	0.00211961	0.0023695	3.77644	0.964408	435	111	818
hCoV-19/India/OR-ILSGS00061/2020|EPI_ISL_1063878|2020-11-02	EPI_ISL_1063878	India	2020-11-02	2020-11-02	309	20B	29631	37.9839	8	0.00630002	0.0021017	0.00231796	0.0025098	3.77666	0.964463	434	111	819
hCoV-19/Norway/5330/2020|EPI_ISL_708061|2020-11-02	EPI_ISL_708061	Norway	2020-11-02	2020-11-02	309	20A	29782	37.9793	7	0.00587355	0.00207014	0.00214322	0.002301	3.77646	0.964072	437	111	820
hCoV-19/Italy/LAZ-INMI-96/2020|EPI_ISL_710546|2020-11-04	EPI_ISL_710546	Italy	2020-11-04	2020-11-04	311	20E(EU1)	29857	37.9877	7	0.00581013	0.00206885	0.00209572	0.0022874	3.77692	0.964665	438	112	818
hCoV-19/Costa_Rica/INC-0175/2020|EPI_ISL_770030|2020-11-05	EPI_ISL_770030	Costa_Rica	2020-11-05	2020-11-05	312	20C	29784	37.9801	7	0.00596721	0.00208543	0.00215177	0.0023611	3.77661	0.964612	437	112	818
hCoV-19/Cyprus/BMV6/2020|EPI_ISL_16368120|2020-11-07	EPI_ISL_16368120	Cyprus	2020-11-07	2020-11-07	314	20A	29826	37.9702	7	0.00581216	0.00205464	0.00212078	0.0022744	3.77618	0.964259	434	111	819
hCoV-19/Wales/ALDP-B47E80/2020|EPI_ISL_710892|2020-11-07	EPI_ISL_710892	Wales	2020-11-07	2020-11-07	314	20E(EU1)	29782	37.9827	7	0.00586589	0.00205609	0.00212185	0.0023236	3.77661	0.964207	435	109	819
hCoV-19/Denmark/DCGC-10255/2020|EPI_ISL_669733|2020-11-09	EPI_ISL_669733	Denmark	2020-11-09	2020-11-09	316	20B	29779	37.9932	7	0.00595023	0.00206956	0.00217792	0.0023362	3.77704	0.964505	436	110	818
hCoV-19/Portugal/PT2053/2020|EPI_ISL_732267|2020-11-09	EPI_ISL_732267	Portugal	2020-11-09	2020-11-09	316	20E(EU1)	29797	37.9904	7	0.00586794	0.00205045	0.00213596	0.0023191	3.77681	0.96399	436	112	821
hCoV-19/Austria/CeMM4450/2020|EPI_ISL_1209306|2020-11-10	EPI_ISL_1209306	Austria	2020-11-10	2020-11-10	317	20A	29782	37.9592	7	0.00595496	0.00206366	0.00216203	0.0023699	3.77584	0.964408	434	111	817
hCoV-19/Brazil/RJ-FIOCRUZ-23325/2020|EPI_ISL_11331196|2020-11-10	EPI_ISL_11331196	Brazil	2020-11-10	2020-11-10	317	20B	29782	37.9726	7	0.00584251	0.00205208	0.00208081	0.0023414	3.77627	0.964207	436	109	823
hCoV-19/India/TG-CCMB-AV479/2020|EPI_ISL_1380268|2020-11-10	EPI_ISL_1380268	India	2020-11-10	2020-11-10	317	20A	29820	37.9745	8	0.00621575	0.00209075	0.00230808	0.0024342	3.77615	0.963649	438	112	820
hCoV-19/Japan/PG-12658/2020|EPI_ISL_897072|2020-11-10	EPI_ISL_897072	Japan	2020-11-10	2020-11-10	317	20B	29764	37.9687	7	0.00591072	0.00207312	0.0021387	0.0023376	3.77611	0.964118	437	111	820
hCoV-19/Wales/PHWC-48F68B/2020|EPI_ISL_681122|2020-11-10	EPI_ISL_681122	Wales	2020-11-10	2020-11-10	317	20E(EU1)	29873	37.954	8	0.00767185	0.00316454	0.0028595	0.003402	3.776	0.96542	436	111	816
hCoV-19/Portugal/PT1751/2020|EPI_ISL_731988|2020-11-11	EPI_ISL_731988	Portugal	2020-11-11	2020-11-11	318	20E(EU1)	29797	37.9803	7	0.00588465	0.00206102	0.00214169	0.0023211	3.77645	0.96399	437	112	817
hCoV-19/Italy/LIG-111980-061-01/2020|EPI_ISL_3800850|2020-11-12	EPI_ISL_3800850	Italy	2020-11-12	2020-11-12	319	20E(EU1)	29896	37.9516	8	0.00765784	0.00317315	0.00284304	0.00339	3.77595	0.965547	437	112	821
hCoV-19/Norway/5735/2020|EPI_ISL_708153|2020-11-13	EPI_ISL_708153	Norway	2020-11-13	2020-11-13	320	20A	29782	37.9726	7	0.00586301	0.0020754	0.00212491	0.0023034	3.7762	0.964005	436	111	819
hCoV-19/Portugal/PT2010/2020|EPI_ISL_732231|2020-11-13	EPI_ISL_732231	Portugal	2020-11-13	2020-11-13	320	20E(EU1)	29797	37.9971	7	0.00588662	0.00204448	0.00215756	0.0023218	3.77706	0.964057	436	112	819
hCoV-19/United_Arab_Emirates/BTC-4962/2020|EPI_ISL_5142503|2020-11-14	EPI_ISL_5142503	United_Arab_Emirates	2020-11-14	2020-11-14	321	20I(Alpha,V1)	29884	37.9367	8	0.00756026	0.00312895	0.00278086	0.0033802	3.7755	0.965734	437	112	817
hCoV-19/Luxembourg/LNS3048095/2020|EPI_ISL_740238|2020-11-15	EPI_ISL_740238	Luxembourg	2020-11-15	2020-11-15	322	20A	29786	37.9675	7	0.00598287	0.00208427	0.00218947	0.0023585	3.7761	0.964346	436	111	818
hCoV-19/Mexico/YUC-NYGC-59861-20/2020|EPI_ISL_3023797|2020-11-16	EPI_ISL_3023797	Mexico	2020-11-16	2020-11-16	323	20B	29800	37.9832	7	0.00590051	0.00205391	0.00214881	0.0023353	3.77667	0.964362	440	111	814
hCoV-19/Russia/TA-2KFU_COV_11/2020|EPI_ISL_1859368|2020-11-17	EPI_ISL_1859368	Russia	2020-11-17	2020-11-17	324	20B	29834	37.9902	7	0.00584533	0.00207165	0.00208355	0.0023247	3.77705	0.964939	439	112	818
hCoV-19/Wales/PHWC-4924D6/2020|EPI_ISL_706851|2020-11-17	EPI_ISL_706851	Wales	2020-11-17	2020-11-17	324	20E(EU1)	29872	37.9452	8	0.00766581	0.00316443	0.00285034	0.0034049	3.77567	0.965319	435	111	817
hCoV-19/Luxembourg/LNS1689912/2020|EPI_ISL_739979|2020-11-18	EPI_ISL_739979	Luxembourg	2020-11-18	2020-11-18	325	20A	29784	37.9667	7	0.00596508	0.00209617	0.00216697	0.0023536	3.77605	0.964209	436	111	819
hCoV-19/United_Arab_Emirates/3854/2020|EPI_ISL_859873|2020-11-18	EPI_ISL_859873	United_Arab_Emirates	2020-11-18	2020-11-18	325	20C	29900	37.9365	8	0.00764392	0.00318822	0.00281173	0.0033922	3.7754	0.965485	438	112	820
hCoV-19/Brazil/RJ-FUNED-330108278/2020|EPI_ISL_2249405|2020-11-20	EPI_ISL_2249405	Brazil	2020-11-20	2020-11-20	327	20B	29837	37.9763	8	0.00618132	0.00207947	0.00223572	0.002486	3.77649	0.964708	439	112	820
hCoV-19/Iceland/5502/2020|EPI_ISL_829184|2020-11-20	EPI_ISL_829184	Iceland	2020-11-20	2020-11-20	327	20B	29837	37.9696	8	0.00621118	0.00208821	0.00226313	0.0024803	3.77624	0.964507	437	111	819
hCoV-19/England/ALDP-BBAEB5/2020|EPI_ISL_702431|2020-11-21	EPI_ISL_702431	England	2020-11-21	2020-11-21	328	20E(EU1)	29782	37.9927	7	0.00582249	0.00205896	0.00212372	0.0022785	3.77691	0.964005	433	109	819
hCoV-19/Luxembourg/LNS3838408/2020|EPI_ISL_740380|2020-11-22	EPI_ISL_740380	Luxembourg	2020-11-22	2020-11-22	329	20A	29772	37.9753	7	0.00600023	0.0020788	0.00217581	0.002391	3.77639	0.964396	436	111	818
hCoV-19/Argentina/PAIS-G0043/2020|EPI_ISL_1396026|2020-11-23	EPI_ISL_1396026	Argentina	2020-11-23	2020-11-23	330	20C	29780	37.9919	7	0.00591924	0.00207542	0.00218754	0.0022928	3.77706	0.964741	437	110	819
hCoV-19/Slovenia/225616/2020|EPI_ISL_1964426|2020-11-23	EPI_ISL_1964426	Slovenia	2020-11-23	2020-11-23	330	20A	29831	37.9706	7	0.00579793	0.00205138	0.00210461	0.0022697	3.77618	0.964232	436	112	820
hCoV-19/Tunisia/61689/2020|EPI_ISL_699655|2020-11-23	EPI_ISL_699655	Tunisia	2020-11-23	2020-11-23	330	20C	29902	37.9607	8	0.00768524	0.00318219	0.00284263	0.0034082	3.77633	0.965822	438	112	820
hCoV-19/Wales/PHWC-496CDA/2020|EPI_ISL_726714|2020-11-23	EPI_ISL_726714	Wales	2020-11-23	2020-11-23	330	20B	29826	37.9769	7	0.00593463	0.00205418	0.0021393	0.0023779	3.77647	0.964528	439	114	817
hCoV-19/Canada/ON-PPS-00314/2020|EPI_ISL_853642|2020-11-24	EPI_ISL_853642	Canada	2020-11-24	2020-11-24	331	20C	29782	37.9927	7	0.00592127	0.00210608	0.00214375	0.0023075	3.77701	0.964341	436	110	817
hCoV-19/Hong_Kong/HKPU-05749/2020|EPI_ISL_1159080|2020-11-24	EPI_ISL_1159080	Hong_Kong	2020-11-24	2020-11-24	331	20A	29782	37.9827	7	0.00588285	0.00207514	0.00214616	0.0023032	3.77666	0.964341	437	111	818
hCoV-19/Iceland/4483/2020|EPI_ISL_828175|2020-11-24	EPI_ISL_828175	Iceland	2020-11-24	2020-11-24	331	20B	29782	37.9894	7	0.00598803	0.00207014	0.00219293	0.0023607	3.77692	0.964542	436	110	818
hCoV-19/Romania/DJ49458/2020|EPI_ISL_7613838|2020-11-25	EPI_ISL_7613838	Romania	2020-11-25	2020-11-25	332	20B	29836	37.9642	7	0.00573625	0.00202999	0.00206624	0.0022797	3.77595	0.964137	439	112	816
hCoV-19/South_Korea/KDCA3618/2020|EPI_ISL_2161115|2020-11-25	EPI_ISL_2161115	South_Korea	2020-11-25	2020-11-25	332	20B	29844	37.9842	7	0.00576154	0.00203285	0.00206913	0.0022904	3.77677	0.964683	438	111	817
hCoV-19/Iceland/4460/2020|EPI_ISL_828152|2020-11-26	EPI_ISL_828152	Iceland	2020-11-26	2020-11-26	333	20B	29782	37.9927	7	0.00593193	0.0020649	0.00214744	0.0023585	3.77697	0.964274	438	111	819
hCoV-19/Scotland/CVR6034/2020|EPI_ISL_838055|2020-11-26	EPI_ISL_838055	Scotland	2020-11-26	2020-11-26	333	20E(EU1)	29782	37.986	7	0.00584722	0.00206334	0.0021295	0.0022961	3.77673	0.964207	434	109	820
hCoV-19/Australia/NSW1451/2020|EPI_ISL_845787|2020-11-27	EPI_ISL_845787	Australia	2020-11-27	2020-11-27	334	20A	29408	37.9047	7	0.0058026	0.00205065	0.00200512	0.0023881	3.77396	0.964363	420	106	820
hCoV-19/India/ILSGS00307/2020|EPI_ISL_1372092|2020-11-28	EPI_ISL_1372092	India	2020-11-28	2020-11-28	335	20A	29807	37.9911	7	0.00587106	0.0020751	0.00214925	0.0022889	3.777	0.964606	438	112	820
hCoV-19/Wales/PHWC-49348A/2020|EPI_ISL_725891|2020-11-28	EPI_ISL_725891	Wales	2020-11-28	2020-11-28	335	20B	29872	37.9452	9	0.0081045	0.00317629	0.0030192	0.0036497	3.77564	0.965252	440	113	820
hCoV-19/Denmark/DCGC-13424/2020|EPI_ISL_712384|2020-11-30	EPI_ISL_712384	Denmark	2020-11-30	2020-11-30	337	20A	29776	37.9903	7	0.00591338	0.0020477	0.00217797	0.0023157	3.77694	0.964468	436	111	821
hCoV-19/Finland/THL-202101512/2020|EPI_ISL_2537340|2020-11-30	EPI_ISL_2537340	Finland	2020-11-30	2020-11-30	337	20B	29865	37.9843	7	0.00574548	0.00207311	0.00203867	0.0022665	3.77672	0.964473	439	112	822
hCoV-19/Russia/BEL-RII-MH12846S/2020|EPI_ISL_1039119|2020-11-30	EPI_ISL_1039119	Russia	2020-11-30	2020-11-30	337	20B	29782	37.986	7	0.0058536	0.00205856	0.0021172	0.0023145	3.77681	0.964542	438	111	818
hCoV-19/Switzerland/SO-ETHZ-520861/2020|EPI_ISL_1407697|2020-11-30	EPI_ISL_1407697	Switzerland	2020-11-30	2020-11-30	337	20A	29782	38.0028	7	0.00590156	0.00209094	0.00216325	0.0022899	3.77735	0.964341	437	112	822
hCoV-19/Switzerland/BE-ETHZ-521402/2020|EPI_ISL_1260072|2020-11-30	EPI_ISL_1260072	Switzerland	2020-11-30	2020-11-30	337	20A	29823	37.9539	8	0.00624818	0.0020763	0.00229761	0.0025023	3.77549	0.963887	437	112	822
hCoV-19/USA/MD-HP12006/2020|EPI_ISL_791351|2020-11-30	EPI_ISL_791351	USA	2020-11-30	2020-11-30	337	20C	29782	37.986	7	0.00590631	0.00208019	0.00213824	0.0023335	3.77678	0.964341	437	110	822
hCoV-19/Wales/PHWC-497EC4/2020|EPI_ISL_726992|2020-11-30	EPI_ISL_726992	Wales	2020-11-30	2020-11-30	337	20E(EU1)	29865	37.9474	8	0.00765992	0.00316537	0.00282906	0.003421	3.77569	0.965076	436	110	820
hCoV-19/India/WB-1931300171946/2020|EPI_ISL_1419440|2020-12-01	EPI_ISL_1419440	India	2020-12-01	2020-12-01	338	20A	29826	37.9702	7	0.00571646	0.00203591	0.00208916	0.0022246	3.77611	0.963991	437	112	819
hCoV-19/Wales/PHWC-49836A/2020|EPI_ISL_727061|2020-12-01	EPI_ISL_727061	Wales	2020-12-01	2020-12-01	338	20E(EU1)	29865	37.9441	8	0.00767264	0.00316478	0.00285052	0.0034116	3.77558	0.965143	437	111	819
hCoV-19/Bangladesh/CU-CTG-47/2020|EPI_ISL_1133253|2020-12-02	EPI_ISL_1133253	Bangladesh	2020-12-02	2020-12-02	339	20A	29870	37.9712	7	0.00575141	0.00209164	0.0020597	0.002234	3.77622	0.964312	437	112	819
hCoV-19/Italy/VEN-SI_84/2020|EPI_ISL_1181792|2020-12-03	EPI_ISL_1181792	Italy	2020-12-03	2020-12-03	340	20A	29869	38.016	7	0.00576165	0.00206023	0.00208096	0.0022538	3.77786	0.964612	439	112	820
hCoV-19/Luxembourg/LNS5945877/2020|EPI_ISL_771026|2020-12-03	EPI_ISL_771026	Luxembourg	2020-12-03	2020-12-03	340	20E(EU1)	29771	37.9833	7	0.00589331	0.00206479	0.00213863	0.0023319	3.77662	0.96416	433	111	819
hCoV-19/Colombia/un-UW-06979/2020|EPI_ISL_17745521|2020-12-05	EPI_ISL_17745521	Colombia	2020-12-05	2020-12-05	342	20C	29540	37.9384	7	0.00599805	0.00207672	0.00214279	0.0024116	3.77513	0.964387	426	107	819
hCoV-19/Canada/MB-NML-3035/2020|EPI_ISL_1258196|2020-12-07	EPI_ISL_1258196	Canada	2020-12-07	2020-12-07	344	20B	29714	37.9754	7	0.00593997	0.00207195	0.00211762	0.0023743	3.77641	0.964394	437	112	817
hCoV-19/Denmark/DCGC-70202/2020|EPI_ISL_1878773|2020-12-07	EPI_ISL_1878773	Denmark	2020-12-07	2020-12-07	344	20E(EU1)	29793	37.9888	7	0.0057821	0.00207184	0.00207845	0.0022668	3.77683	0.964253	438	111	820
hCoV-19/Netherlands/UT-RIVM-20383/2020|EPI_ISL_728603|2020-12-07	EPI_ISL_728603	Netherlands	2020-12-07	2020-12-07	344	20A	29782	37.9927	7	0.00585434	0.0020871	0.00212383	0.0022787	3.77691	0.964005	441	112	819
hCoV-19/Mexico/CMX-INER-IBT-0698/2020|EPI_ISL_4496652|2020-12-08	EPI_ISL_4496652	Mexico	2020-12-08	2020-12-08	345	20B	29758	38.0133	7	0.00603318	0.00212262	0.0021374	0.0024169	3.77777	0.964581	440	112	818
hCoV-19/India/TG-CCMB-AZ284/2020|EPI_ISL_1380351|2020-12-09	EPI_ISL_1380351	India	2020-12-09	2020-12-09	346	20A	29820	37.9779	8	0.00620725	0.00212264	0.0022786	0.002414	3.77627	0.963649	439	113	819
hCoV-19/Switzerland/SH-ETHZ-550574/2020|EPI_ISL_1599015|2020-12-09	EPI_ISL_1599015	Switzerland	2020-12-09	2020-12-09	346	20B	29838	37.9684	8	0.00623457	0.00210356	0.00225527	0.0025005	3.77609	0.96414	437	112	817
hCoV-19/Belgium/rega-1527/2020|EPI_ISL_888773|2020-12-10	EPI_ISL_888773	Belgium	2020-12-10	2020-12-10	347	20A	29782	37.9827	7	0.00589984	0.00208973	0.00215761	0.002288	3.77654	0.963938	439	111	819
hCoV-19/Netherlands/un-EMC-822/2020|EPI_ISL_763175|2020-12-10	EPI_ISL_763175	Netherlands	2020-12-10	2020-12-10	347	20E(EU1)	29775	37.9815	8	0.00630603	0.00208844	0.00239733	0.0023541	3.7765	0.963896	436	111	820
hCoV-19/Brazil/SP-889/2020|EPI_ISL_755655|2020-12-11	EPI_ISL_755655	Brazil	2020-12-11	2020-12-11	348	20B	29859	37.9618	8	0.00624434	0.00210973	0.00228575	0.002479	3.77603	0.964734	436	111	820
hCoV-19/Malaysia/TIDREC-CVD-20-15171/2020|EPI_ISL_8147380|2020-12-11	EPI_ISL_8147380	Malaysia	2020-12-11	2020-12-11	348	20A	29834	37.9701	9	0.00668634	0.00210739	0.00225694	0.0029524	3.7761	0.963934	436	111	816
hCoV-19/Luxembourg/LNS5373019/2020|EPI_ISL_910864|2020-12-12	EPI_ISL_910864	Luxembourg	2020-12-12	2020-12-12	349	20A	29781	37.9537	8	0.0063874	0.00208524	0.00238008	0.0024415	3.77554	0.96397	436	111	820
hCoV-19/Luxembourg/LNS7836155/2020|EPI_ISL_910992|2020-12-13	EPI_ISL_910992	Luxembourg	2020-12-13	2020-12-13	350	20B	29774	37.9929	8	0.00633366	0.00209337	0.00248007	0.0023986	3.777	0.964331	441	113	820
hCoV-19/Denmark/DCGC-46011/2020|EPI_ISL_1065521|2020-12-14	EPI_ISL_1065521	Denmark	2020-12-14	2020-12-14	351	20A	29782	37.9659	7	0.00589712	0.00209094	0.00215963	0.0022899	3.77603	0.964139	437	111	820
hCoV-19/Denmark/DCGC-53462/2020|EPI_ISL_1861516|2020-12-14	EPI_ISL_1861516	Denmark	2020-12-14	2020-12-14	351	20B	29782	37.9894	7	0.00592619	0.00205666	0.00214498	0.0023612	3.77696	0.964677	438	110	820
hCoV-19/Denmark/DCGC-22380/2020|EPI_ISL_757527|2020-12-14	EPI_ISL_757527	Denmark	2020-12-14	2020-12-14	351	20A	29782	37.9659	7	0.00593351	0.00206117	0.00216728	0.0023443	3.77601	0.964139	436	111	821
hCoV-19/Switzerland/BE-ETHZ-551369/2020|EPI_ISL_1496312|2020-12-14	EPI_ISL_1496312	Switzerland	2020-12-14	2020-12-14	351	20B	29822	37.9753	8	0.00624349	0.00209779	0.00226811	0.0024971	3.77629	0.964053	439	112	815
hCoV-19/Switzerland/LU-ETHZ-551390/2020|EPI_ISL_1496552|2020-12-14	EPI_ISL_1496552	Switzerland	2020-12-14	2020-12-14	351	20A	29824	37.9929	7	0.00578789	0.00208632	0.00207766	0.002253	3.77684	0.963788	440	111	817
hCoV-19/Indonesia/KS-NIHRD-WGS00914/2020|EPI_ISL_1257852|2020-12-15	EPI_ISL_1257852	Indonesia	2020-12-15	2020-12-15	352	20A	29834	37.96	9	0.00666031	0.00209775	0.00224985	0.0029456	3.7758	0.964068	438	113	818
hCoV-19/South_Korea/KDCA1065/2020|EPI_ISL_994782|2020-12-15	EPI_ISL_994782	South_Korea	2020-12-15	2020-12-15	352	20C	29840	37.9591	7	0.00573795	0.00204957	0.0020423	0.0022784	3.77582	0.964477	436	111	816
hCoV-19/USA/CO-CDPHE-2100113785/2020|EPI_ISL_11860997|2020-12-15	EPI_ISL_11860997	USA	2020-12-15	2020-12-15	352	20G	29777	37.9756	8	0.00629016	0.00209225	0.00241724	0.0023352	3.7763	0.963965	437	111	818
hCoV-19/Switzerland/AG-ETHZ-560032/2020|EPI_ISL_1658331|2020-12-16	EPI_ISL_1658331	Switzerland	2020-12-16	2020-12-16	353	20A	29838	37.9684	7	0.00582316	0.00204909	0.00209347	0.0023198	3.77614	0.964408	437	112	820
hCoV-19/Iceland/3828/2020|EPI_ISL_827524|2020-12-17	EPI_ISL_827524	Iceland	2020-12-17	2020-12-17	354	20E(EU1)	29782	37.9995	7	0.0058909	0.00207554	0.00216771	0.0022957	3.77726	0.964475	436	111	820
hCoV-19/Netherlands/GE-RIVM-21181/2020|EPI_ISL_824101|2020-12-17	EPI_ISL_824101	Netherlands	2020-12-17	2020-12-17	354	20E(EU1)	29782	37.9793	7	0.00586301	0.00207543	0.00213087	0.0022952	3.7765	0.964207	436	111	818
hCoV-19/Wales/PHWC-4A65CD/2020|EPI_ISL_763998|2020-12-17	EPI_ISL_763998	Wales	2020-12-17	2020-12-17	354	20I(Alpha,V1)	29854	37.9447	8	0.00760758	0.00314325	0.00281112	0.0033811	3.77575	0.965633	436	112	817
hCoV-19/Greece/74227/2020|EPI_ISL_2232135|2020-12-18	EPI_ISL_2232135	Greece	2020-12-18	2020-12-18	355	20E(EU1)	29805	38.0003	7	0.00585893	0.00206965	0.00211905	0.0023054	3.77722	0.964268	436	110	818
hCoV-19/Belgium/ULG-11148/2020|EPI_ISL_737392|2020-12-19	EPI_ISL_737392	Belgium	2020-12-19	2020-12-19	356	20A	29714	37.9754	7	0.00591412	0.00206703	0.00214165	0.0023385	3.77626	0.963855	438	109	820
hCoV-19/Switzerland/BE-ETHZ-571355/2020|EPI_ISL_1659287|2020-12-20	EPI_ISL_1659287	Switzerland	2020-12-20	2020-12-20	357	20A	29839	37.9637	8	0.00621666	0.00204404	0.00229575	0.0024852	3.776	0.96451	437	112	819
hCoV-19/Denmark/DCGC-23515/2020|EPI_ISL_793802|2020-12-21	EPI_ISL_793802	Denmark	2020-12-21	2020-12-21	358	20B	29782	37.9827	7	0.00590204	0.0020593	0.00213064	0.0023482	3.77662	0.964207	438	111	813
hCoV-19/Switzerland/ZH-ETHZ-420438/2020|EPI_ISL_1259865|2020-12-21	EPI_ISL_1259865	Switzerland	2020-12-21	2020-12-21	358	20A	29834	37.9634	8	0.00625275	0.00207924	0.00230645	0.0024902	3.77594	0.964336	438	112	818
hCoV-19/England/MILK-D297F0/2020|EPI_ISL_799363|2020-12-22	EPI_ISL_799363	England	2020-12-22	2020-12-22	359	20I(Alpha,V1)	29763	37.9901	7	0.00580372	0.00204302	0.00208567	0.0022843	3.77698	0.964553	436	111	820
hCoV-19/Poland/6307607321_diag1_gx1/2020|EPI_ISL_875972|2020-12-22	EPI_ISL_875972	Poland	2020-12-22	2020-12-22	359	20A	29776	37.9735	7	0.00595417	0.00208693	0.00218745	0.0023241	3.77636	0.964468	434	110	818
hCoV-19/Russia/MAG-RII-MH13968S/2020|EPI_ISL_1372304|2020-12-22	EPI_ISL_1372304	Russia	2020-12-22	2020-12-22	359	20B	29796	37.9816	7	0.00589725	0.00205625	0.00209196	0.0023794	3.77664	0.964559	440	112	819
hCoV-19/Austria/CeMM2649/2020|EPI_ISL_934584|2020-12-23	EPI_ISL_934584	Austria	2020-12-23	2020-12-23	360	20A	29776	37.9668	7	0.00591731	0.00206109	0.0021604	0.0023251	3.77606	0.964199	435	111	820
hCoV-19/Switzerland/SO-ETHZ-430860/2020|EPI_ISL_899652|2020-12-25	EPI_ISL_899652	Switzerland	2020-12-25	2020-12-25	362	20E(EU1)	29838	37.9818	7	0.00571445	0.00206982	0.00205119	0.0022336	3.77662	0.964341	437	112	823
hCoV-19/France/GE-IPP11356/2020|EPI_ISL_792048|2020-12-26	EPI_ISL_792048	France	2020-12-26	2020-12-26	363	20A	29776	37.9903	7	0.00590236	0.00205135	0.00216114	0.0023177	3.77696	0.964535	434	111	818
hCoV-19/Puerto_Rico/PR-CDC-LC0002225/2020|EPI_ISL_1029760|2020-12-26	EPI_ISL_1029760	Puerto_Rico	2020-12-26	2020-12-26	363	20A	29713	38.0103	7	0.00598963	0.00207155	0.00216902	0.0023856	3.77765	0.964561	439	112	819
hCoV-19/Denmark/DCGC-22969/2020|EPI_ISL_793442|2020-12-28	EPI_ISL_793442	Denmark	2020-12-28	2020-12-28	365	20E(EU1)	29782	37.9894	7	0.00579568	0.00207172	0.00209603	0.0022655	3.77684	0.964139	436	111	816
hCoV-19/Hong_Kong/HKPU-08624/2020|EPI_ISL_1020275|2020-12-28	EPI_ISL_1020275	Hong_Kong	2020-12-28	2020-12-28	365	20A	29782	37.9827	7	0.00587719	0.00206991	0.00214601	0.0023037	3.77668	0.964408	437	111	819
hCoV-19/Netherlands/NH-RIVM-21372/2020|EPI_ISL_824282|2020-12-28	EPI_ISL_824282	Netherlands	2020-12-28	2020-12-28	365	20E(EU1)	29782	37.9894	7	0.00582554	0.0020734	0.00212864	0.0022601	3.77693	0.964475	437	111	820
hCoV-19/Spain/GA-EPI-CHUF-1727/2020|EPI_ISL_18629112|2020-12-28	EPI_ISL_18629112	Spain	2020-12-28	2020-12-28	365	20E(EU1)	29815	37.9775	7	0.00581786	0.00205403	0.00211876	0.0022806	3.77638	0.964078	437	112	819
hCoV-19/Colombia/un-UW-66835/2020|EPI_ISL_17745557|2020-12-29	EPI_ISL_17745557	Colombia	2020-12-29	2020-12-29	366	20B	29540	37.9384	7	0.00599671	0.00207674	0.00212458	0.0024388	3.7752	0.964726	423	104	821
hCoV-19/Luxembourg/LNS4931678/2020|EPI_ISL_3145665|2020-12-29	EPI_ISL_3145665	Luxembourg	2020-12-29	2020-12-29	366	20A	29740	37.9657	7	0.00605738	0.00209382	0.0022212	0.0023812	3.77602	0.964291	436	112	818
hCoV-19/Sweden/20-13090/2020|EPI_ISL_789020|2020-12-29	EPI_ISL_789020	Sweden	2020-12-29	2020-12-29	366	20A	29897	37.9403	8	0.00765288	0.00314241	0.00282864	0.0034269	3.77563	0.965849	438	113	819
hCoV-19/Austria/CeMM2783/2020|EPI_ISL_1008124|2020-12-30	EPI_ISL_1008124	Austria	2020-12-30	2020-12-30	367	20A	29782	37.9692	7	0.00594374	0.00207697	0.00213951	0.0023659	3.77615	0.964274	436	111	819
hCoV-19/Brazil/AM-IEC-177310/2020|EPI_ISL_918505|2020-12-30	EPI_ISL_918505	Brazil	2020-12-30	2020-12-30	367	20J(Gamma,V3)	29829	37.9731	8	0.00629536	0.00203089	0.00209056	0.0028005	3.77643	0.9649	443	113	817
hCoV-19/Costa_Rica/HNN-0371/2020|EPI_ISL_1517415|2020-12-30	EPI_ISL_1517415	Costa_Rica	2020-12-30	2020-12-30	367	20B	29840	37.9826	7	0.00575724	0.00204373	0.00208157	0.0022688	3.77663	0.964343	440	113	821
hCoV-19/Czech_Republic/UMTM104931/2020|EPI_ISL_18250313|2020-12-30	EPI_ISL_18250313	Czech_Republic	2020-12-30	2020-12-30	367	20A	29848	37.9824	8	0.0063189	0.00209401	0.00209813	0.0027686	3.77661	0.964219	439	112	825
hCoV-19/Slovenia/302345/2020|EPI_ISL_5168847|2020-12-30	EPI_ISL_5168847	Slovenia	2020-12-30	2020-12-30	367	20D	29733	37.9746	7	0.0060052	0.00206582	0.0021854	0.0023924	3.77634	0.964248	436	111	816
hCoV-19/South_Africa/NHLS-UCT-GS-9131/2020|EPI_ISL_18215747|2020-12-31	EPI_ISL_18215747	South_Africa	2020-12-31	2020-12-31	368	20H(Beta,V2)	29795	37.9627	8	0.00630643	0.00210976	0.00239726	0.0023612	3.77589	0.964121	438	112	816
hCoV-19/Switzerland/SO-ETHZ-481230/2021|EPI_ISL_1130321|2021-01-02	EPI_ISL_1130321	Switzerland	2021-01-02	2021-01-02	370	20E(EU1)	29854	37.9681	8	0.00618594	0.00210448	0.00230256	0.0024086	3.77603	0.964025	437	111	821
hCoV-19/Hebei/IVDC-05-05/2021|EPI_ISL_796021|2021-01-03	EPI_ISL_796021	Hebei	2021-01-03	2021-01-03	371	20B	29879	37.943	10	0.00852516	0.00320235	0.00301112	0.0040314	3.77572	0.965762	440	112	818
hCoV-19/Portugal/PT2230/2021|EPI_ISL_861557|2021-01-03	EPI_ISL_861557	Portugal	2021-01-03	2021-01-03	371	20I(Alpha,V1)	29772	37.9954	7	0.0057791	0.00202645	0.00207517	0.0022912	3.77708	0.964329	435	112	819
hCoV-19/Czech_Republic/NRL_236/2021|EPI_ISL_850681|2021-01-04	EPI_ISL_850681	Czech_Republic	2021-01-04	2021-01-04	372	20I(Alpha,V1)	29717	37.9917	7	0.00593118	0.00203591	0.00216427	0.0023405	3.77702	0.964566	435	111	817
hCoV-19/Denmark/DCGC-32058/2021|EPI_ISL_856474|2021-01-04	EPI_ISL_856474	Denmark	2021-01-04	2021-01-04	372	20E(EU1)	29782	37.986	7	0.00575018	0.00205993	0.00207828	0.0022471	3.77673	0.964207	435	111	817
hCoV-19/Denmark/DCGC-28562/2021|EPI_ISL_844854|2021-01-04	EPI_ISL_844854	Denmark	2021-01-04	2021-01-04	372	20A	29773	37.974	7	0.00597968	0.00207657	0.00219243	0.0023483	3.77627	0.964095	437	111	819
hCoV-19/Czech_Republic/UMTM108993/2021|EPI_ISL_18255508|2021-01-05	EPI_ISL_18255508	Czech_Republic	2021-01-05	2021-01-05	373	20A	29842	37.9767	8	0.00633294	0.00206971	0.00210001	0.0028041	3.7766	0.964949	435	112	819
hCoV-19/Netherlands/NH-RIVM-10040/2021|EPI_ISL_905366|2021-01-05	EPI_ISL_905366	Netherlands	2021-01-05	2021-01-05	373	20E(EU1)	29782	37.9894	7	0.0058351	0.00207766	0.00214522	0.0022463	3.77686	0.964207	437	111	818
hCoV-19/Scotland/QEUH-EFD1AB/2021|EPI_ISL_858167|2021-01-05	EPI_ISL_858167	Scotland	2021-01-05	2021-01-05	373	20E(EU1)	29782	37.986	7	0.00584452	0.00207024	0.00212575	0.002285	3.77672	0.964139	437	110	819
hCoV-19/Norway/0715/2021|EPI_ISL_4275144|2021-01-07	EPI_ISL_4275144	Norway	2021-01-07	2021-01-07	375	20B	29782	37.9927	7	0.00587333	0.00206768	0.00210441	0.0023415	3.77694	0.964072	439	112	820
hCoV-19/Sweden/8690279651/2021|EPI_ISL_1807652|2021-01-07	EPI_ISL_1807652	Sweden	2021-01-07	2021-01-07	375	20I(Alpha,V1)	29810	37.9738	8	0.00605391	0.00205177	0.0021984	0.0023986	3.77644	0.96471	437	112	819
hCoV-19/Belgium/UGent-1021/2021|EPI_ISL_846548|2021-01-08	EPI_ISL_846548	Belgium	2021-01-08	2021-01-08	376	20I(Alpha,V1)	29763	37.97	7	0.00576797	0.00203632	0.0020756	0.0022676	3.77625	0.964419	436	111	819
hCoV-19/Canada/BC-BCCDC-37304/2021|EPI_ISL_2499525|2021-01-08	EPI_ISL_2499525	Canada	2021-01-08	2021-01-08	376	20A	29714	37.9922	7	0.00598867	0.00207129	0.00219069	0.002356	3.77695	0.964327	439	112	817
hCoV-19/Finland/HEL-8-26_S345/2021|EPI_ISL_902902|2021-01-08	EPI_ISL_902902	Finland	2021-01-08	2021-01-08	376	20E(EU1)	29836	37.9776	8	0.00620032	0.00211819	0.00230432	0.0024102	3.77646	0.964338	437	112	817
hCoV-19/Finland/8T19DE1_S176/2021|EPI_ISL_902895|2021-01-08	EPI_ISL_902895	Finland	2021-01-08	2021-01-08	376	20A	29843	37.9754	8	0.00632693	0.0020987	0.00210458	0.0027776	3.77634	0.964179	437	112	817
hCoV-19/Switzerland/SO-ETHZ-450506/2021|EPI_ISL_1002514|2021-01-08	EPI_ISL_1002514	Switzerland	2021-01-08	2021-01-08	376	20E(EU1)	29851	37.982	7	0.00576904	0.00206172	0.00212403	0.0022282	3.7766	0.964323	438	112	818
hCoV-19/Cyprus/BMV248/2021|EPI_ISL_16372977|2021-01-09	EPI_ISL_16372977	Cyprus	2021-01-09	2021-01-09	377	20E(EU1)	29607	37.9505	7	0.00589703	0.00201034	0.00216071	0.0023525	3.77537	0.963961	431	110	818
hCoV-19/Netherlands/NB-RIVM-10999/2021|EPI_ISL_943197|2021-01-09	EPI_ISL_943197	Netherlands	2021-01-09	2021-01-09	377	20A	29782	37.9659	7	0.0059435	0.0020554	0.00218003	0.0023473	3.77601	0.964207	435	111	822
hCoV-19/Poland/IHG_PAS_20_2394/2021|EPI_ISL_1048380|2021-01-09	EPI_ISL_1048380	Poland	2021-01-09	2021-01-09	377	20B	29903	37.946	8	0.00769546	0.00319416	0.00281041	0.0034441	3.77581	0.965723	441	112	821
hCoV-19/Ireland/TA-NVRL-83IRL31054/2021|EPI_ISL_875445|2021-01-10	EPI_ISL_875445	Ireland	2021-01-10	2021-01-10	378	20B	29782	37.9827	7	0.00591085	0.0020593	0.00215043	0.0023396	3.77655	0.963938	437	110	818
hCoV-19/Spain/GA-EPI-CHUF-1936/2021|EPI_ISL_18629162|2021-01-10	EPI_ISL_18629162	Spain	2021-01-10	2021-01-10	378	20E(EU1)	29819	37.9825	7	0.00575051	0.00203882	0.00206822	0.0022758	3.77657	0.96415	437	112	819
hCoV-19/Belgium/rega-2183/2021|EPI_ISL_935278|2021-01-11	EPI_ISL_935278	Belgium	2021-01-11	2021-01-11	379	20E(EU1)	29782	37.986	7	0.0058044	0.00205434	0.00212971	0.0022498	3.77672	0.964139	436	111	821
hCoV-19/Czech_Republic/UMTM116859/2021|EPI_ISL_18255544|2021-01-11	EPI_ISL_18255544	Czech_Republic	2021-01-11	2021-01-11	379	20A	29848	37.9858	8	0.00631897	0.0020774	0.00210117	0.0027911	3.77683	0.964621	437	112	822
hCoV-19/Denmark/DCGC-30912/2021|EPI_ISL_847062|2021-01-11	EPI_ISL_847062	Denmark	2021-01-11	2021-01-11	379	20E(EU1)	29782	37.9961	7	0.00580759	0.00207086	0.00211076	0.0022622	3.77709	0.964274	437	111	816
hCoV-19/Denmark/DCGC-60445/2021|EPI_ISL_1869016|2021-01-11	EPI_ISL_1869016	Denmark	2021-01-11	2021-01-11	379	20A	29782	37.9827	7	0.00588425	0.00208728	0.00215357	0.0022831	3.77655	0.963938	440	111	820
hCoV-19/Netherlands/DR-RIVM-11445/2021|EPI_ISL_1014539|2021-01-11	EPI_ISL_1014539	Netherlands	2021-01-11	2021-01-11	379	20E(EU1)	29782	37.9793	7	0.00582899	0.0020673	0.00213727	0.0022663	3.77651	0.964274	437	111	817
hCoV-19/Scotland/QEUH-F8F78D/2021|EPI_ISL_857903|2021-01-11	EPI_ISL_857903	Scotland	2021-01-11	2021-01-11	379	20E(EU1)	29782	37.976	7	0.00586323	0.00207931	0.00213161	0.0022965	3.77635	0.964072	435	109	810
hCoV-19/Switzerland/BE-ETHZ-450968/2021|EPI_ISL_1002772|2021-01-11	EPI_ISL_1002772	Switzerland	2021-01-11	2021-01-11	379	20B	29836	37.981	7	0.00576844	0.00205607	0.00202656	0.0023221	3.77656	0.964204	437	111	818
hCoV-19/Finland/HEL-11-38/2021|EPI_ISL_995895|2021-01-12	EPI_ISL_995895	Finland	2021-01-12	2021-01-12	380	20A	29851	37.9786	8	0.0062014	0.00208271	0.00228254	0.0024608	3.77655	0.964524	438	112	819
hCoV-19/Poland/NIPH-NIH-26/2021|EPI_ISL_905739|2021-01-12	EPI_ISL_905739	Poland	2021-01-12	2021-01-12	380	20B	29851	37.982	8	0.00636796	0.00209368	0.00205062	0.0028887	3.77679	0.964926	439	112	818
hCoV-19/Japan/PG-26565/2021|EPI_ISL_1430972|2021-01-13	EPI_ISL_1430972	Japan	2021-01-13	2021-01-13	381	20B	29781	37.9806	7	0.00585096	0.00206197	0.00207792	0.0023474	3.77664	0.964575	439	111	820
hCoV-19/South_Africa/UW-391998/2021|EPI_ISL_17757988|2021-01-13	EPI_ISL_17757988	South_Africa	2021-01-13	2021-01-13	381	20H(Beta,V2)	29522	37.9378	7	0.00585569	0.00202886	0.00212483	0.0023249	3.77504	0.964095	428	107	813
hCoV-19/Spain/CT-HUVH-04223/2021|EPI_ISL_954170|2021-01-13	EPI_ISL_954170	Spain	2021-01-13	2021-01-13	381	20I(Alpha,V1)	29745	37.9761	7	0.00584148	0.0020513	0.00210883	0.0023017	3.77647	0.964465	436	112	822
hCoV-19/Switzerland/BL-ETHZ-451231/2021|EPI_ISL_1002894|2021-01-13	EPI_ISL_1002894	Switzerland	2021-01-13	2021-01-13	381	20B	29836	37.9776	8	0.00620512	0.00208376	0.00225378	0.0024828	3.77643	0.964204	439	113	810
hCoV-19/England/QEUH-1033EDA/2021|EPI_ISL_924067|2021-01-14	EPI_ISL_924067	England	2021-01-14	2021-01-14	382	20I(Alpha,V1)	29763	37.9868	7	0.00580591	0.00204302	0.0020965	0.0022814	3.77684	0.964486	437	111	819
hCoV-19/Norway/0633/2021|EPI_ISL_1251532|2021-01-14	EPI_ISL_1251532	Norway	2021-01-14	2021-01-14	382	20A	29828	37.9643	8	0.00619063	0.00207734	0.00207007	0.0026575	3.77596	0.964195	436	111	818
hCoV-19/Finland/THL-202100646/2021|EPI_ISL_2589856|2021-01-15	EPI_ISL_2589856	Finland	2021-01-15	2021-01-15	383	20A	29864	37.9822	7	0.00574813	0.00202765	0.00209041	0.0022468	3.77666	0.964506	437	112	814
hCoV-19/Indonesia/BA-EIJK-UNWAR-301/2021|EPI_ISL_2101279|2021-01-15	EPI_ISL_2101279	Indonesia	2021-01-15	2021-01-15	383	20B	29782	37.9827	7	0.00589228	0.00206564	0.00213392	0.0023298	3.77666	0.964341	439	112	816
hCoV-19/Spain/CL-IBV-98017479/2021|EPI_ISL_1194688|2021-01-15	EPI_ISL_1194688	Spain	2021-01-15	2021-01-15	383	20A	29806	37.9655	8	0.00619816	0.00212949	0.0022895	0.0024067	3.7759	0.963833	437	111	815
hCoV-19/Japan/PG-20646/2021|EPI_ISL_1425657|2021-01-16	EPI_ISL_1425657	Japan	2021-01-16	2021-01-16	384	20B	29781	37.9873	7	0.00589242	0.00206862	0.00210539	0.0023626	3.77683	0.96444	438	111	815
hCoV-19/Portugal/PT2655/2021|EPI_ISL_941656|2021-01-16	EPI_ISL_941656	Portugal	2021-01-16	2021-01-16	384	20E(EU1)	29797	37.9971	7	0.00590176	0.00205981	0.00215738	0.0023234	3.77703	0.96399	436	112	819
hCoV-19/Spain/GA-EPI-CHUAC-2144/2021|EPI_ISL_18625791|2021-01-16	EPI_ISL_18625791	Spain	2021-01-16	2021-01-16	384	20I(Alpha,V1)	29802	37.9706	7	0.00572911	0.00200268	0.00207473	0.0022618	3.77614	0.964029	437	112	819
hCoV-19/England/MILK-10AEA12/2021|EPI_ISL_993586|2021-01-17	EPI_ISL_993586	England	2021-01-17	2021-01-17	385	20I(Alpha,V1)	29763	37.9901	7	0.00579653	0.00204374	0.00209163	0.0022748	3.77695	0.964419	436	111	820
hCoV-19/Portugal/PT2702/2021|EPI_ISL_941700|2021-01-17	EPI_ISL_941700	Portugal	2021-01-17	2021-01-17	385	20A	29797	37.9501	7	0.00595984	0.00201807	0.00225371	0.0023185	3.77539	0.964057	436	113	817
hCoV-19/Denmark/DCGC-35365/2021|EPI_ISL_926506|2021-01-18	EPI_ISL_926506	Denmark	2021-01-18	2021-01-18	386	20A	29776	37.9769	7	0.00591587	0.00204584	0.00218159	0.0023142	3.77646	0.964401	435	111	819
hCoV-19/Spain/CT-IBV-98014653/2021|EPI_ISL_1423790|2021-01-18	EPI_ISL_1423790	Spain	2021-01-18	2021-01-18	386	20E(EU1)	29813	37.9734	7	0.00579641	0.00206567	0.00210387	0.0022712	3.77622	0.964009	437	112	823
hCoV-19/Sweden/SE00160408/2021|EPI_ISL_1193256|2021-01-18	EPI_ISL_1193256	Sweden	2021-01-18	2021-01-18	386	20E(EU1)	29674	37.9726	7	0.00593166	0.00204576	0.00212112	0.0024101	3.7762	0.964076	431	110	820
hCoV-19/Switzerland/BL-ETHZ-470021/2021|EPI_ISL_1003163|2021-01-18	EPI_ISL_1003163	Switzerland	2021-01-18	2021-01-18	386	20A	29837	37.9696	7	0.00583919	0.00203128	0.00212027	0.0023146	3.77623	0.964574	437	112	821
hCoV-19/England/QEUH-109C21F/2021|EPI_ISL_908958|2021-01-19	EPI_ISL_908958	England	2021-01-19	2021-01-19	387	20I(Alpha,V1)	29763	37.9834	7	0.00576172	0.00203778	0.00207776	0.0022596	3.7767	0.964352	436	111	819
hCoV-19/Costa_Rica/CABANA-CR-UCR-INCIENSA-ITV-UBA-Uda-UGA-IMSS-UPC-1936-648909/2021|EPI_ISL_7711628|2021-01-20	EPI_ISL_7711628	Costa_Rica	2021-01-20	2021-01-20	388	20A	29903	37.9494	8	0.00762094	0.00316585	0.00282657	0.0033725	3.77591	0.965723	438	113	821
hCoV-19/Israel/CVL-3133/2021|EPI_ISL_1073358|2021-01-20	EPI_ISL_1073358	Israel	2021-01-20	2021-01-20	388	20I(Alpha,V1)	29822	37.9653	7	0.00574802	0.00199927	0.00210874	0.0022548	3.77607	0.964456	435	111	820
hCoV-19/Netherlands/LI-RIVM-10981/2021|EPI_ISL_943181|2021-01-20	EPI_ISL_943181	Netherlands	2021-01-20	2021-01-20	388	20E(EU1)	29782	37.9894	7	0.00578068	0.00206581	0.00209262	0.0022564	3.77682	0.964072	436	111	823
hCoV-19/Switzerland/ZH-ETHZ-470046/2021|EPI_ISL_1003364|2021-01-20	EPI_ISL_1003364	Switzerland	2021-01-20	2021-01-20	388	20A	29836	37.9642	7	0.00586148	0.00206338	0.00212861	0.0023094	3.77599	0.964405	437	112	817
hCoV-19/USA/UT-UPHL-2103709857/2021|EPI_ISL_1313752|2021-01-20	EPI_ISL_1313752	USA	2021-01-20	2021-01-20	388	21C(Epsilon)	29904	37.9314	8	0.00758147	0.00319538	0.00276551	0.0033698	3.77521	0.965423	438	112	822
hCoV-19/Poland/Mazowieckie_MWB_221/2021|EPI_ISL_1084611|2021-01-22	EPI_ISL_1084611	Poland	2021-01-22	2021-01-22	390	20I(Alpha,V1)	29695	37.9694	7	0.00587459	0.00202691	0.0021246	0.0023311	3.7762	0.964337	434	111	819
hCoV-19/Belgium/Jessa_55-2104-000314/2021|EPI_ISL_949175|2021-01-25	EPI_ISL_949175	Belgium	2021-01-25	2021-01-25	393	20E(EU1)	29800	37.9832	7	0.00587718	0.00206845	0.00216778	0.0022846	3.77655	0.96396	437	112	819
hCoV-19/France/IDF-APHP-HEGP-06-33-2137007513/2021|EPI_ISL_1500978|2021-01-25	EPI_ISL_1500978	France	2021-01-25	2021-01-25	393	20E(EU1)	29903	37.9293	8	0.00766449	0.00318719	0.00283779	0.0034063	3.77513	0.965388	438	112	821
hCoV-19/Belgium/UZA-UA-3842/2021|EPI_ISL_984285|2021-01-29	EPI_ISL_984285	Belgium	2021-01-29	2021-01-29	397	20B	29903	37.946	8	0.00765102	0.00316344	0.00278784	0.0034477	3.77579	0.965656	440	113	822
hCoV-19/Northern_Ireland/RAND-11ED524/2021|EPI_ISL_1046394|2021-01-30	EPI_ISL_1046394	Northern_Ireland	2021-01-30	2021-01-30	398	20E(EU1)	29782	37.976	7	0.00587005	0.00205982	0.00215523	0.0022946	3.77636	0.964072	435	110	820
hCoV-19/Belgium/rega-2712/2021|EPI_ISL_995569|2021-02-01	EPI_ISL_995569	Belgium	2021-02-01	2021-02-01	400	20A	29773	37.9706	7	0.00579385	0.00203497	0.00211666	0.0022581	3.77615	0.963961	437	111	821
hCoV-19/Canary_Islands/CN-HUNSC_ITER_900210417/2021|EPI_ISL_14073696|2021-02-01	EPI_ISL_14073696	Canary_Islands	2021-02-01	2021-02-01	400	20A	29770	37.9845	7	0.00581961	0.00208209	0.00209314	0.0022777	3.77665	0.964125	437	110	817
hCoV-19/Ireland/WX-NVRL-e84IRL94732/2021|EPI_ISL_1092673|2021-02-02	EPI_ISL_1092673	Ireland	2021-02-02	2021-02-02	401	20I(Alpha,V1)	29767	37.9917	7	0.0058761	0.00205143	0.00212927	0.0023061	3.77704	0.964625	438	112	819
hCoV-19/Ireland/G-NVRL-e85IRL40074/2021|EPI_ISL_1132510|2021-02-08	EPI_ISL_1132510	Ireland	2021-02-08	2021-02-08	407	20I(Alpha,V1)	29787	37.9797	7	0.00577474	0.00203154	0.0020901	0.0022632	3.77659	0.964515	437	112	820
hCoV-19/Latvia/2102025586/2021|EPI_ISL_1590554|2021-02-08	EPI_ISL_1590554	Latvia	2021-02-08	2021-02-08	407	20B	29683	37.9578	8	0.00626252	0.00208954	0.00230071	0.0025074	3.77574	0.964256	434	110	817
hCoV-19/Sweden/3918012463/2021|EPI_ISL_2209696|2021-02-10	EPI_ISL_2209696	Sweden	2021-02-10	2021-02-10	409	20I(Alpha,V1)	29609	37.9513	8	0.00611594	0.00207125	0.00223954	0.0024055	3.7754	0.963829	433	111	819
hCoV-19/Brazil/AM-5145/2021|EPI_ISL_16981219|2021-02-13	EPI_ISL_16981219	Brazil	2021-02-13	2021-02-13	412	20J(Gamma,V3)	29772	37.9518	8	0.00633538	0.00205706	0.00242897	0.0023858	3.77554	0.964195	440	112	820
hCoV-19/Norway/3799/2021|EPI_ISL_1192228|2021-02-13	EPI_ISL_1192228	Norway	2021-02-13	2021-02-13	412	20I(Alpha,V1)	29763	37.9834	7	0.00579642	0.00204302	0.00207759	0.0022917	3.77678	0.964688	436	111	818
hCoV-19/Germany/HH-HPI-p4369/2021|EPI_ISL_1464245|2021-02-16	EPI_ISL_1464245	Germany	2021-02-16	2021-02-16	415	20I(Alpha,V1)	29791	37.9846	7	0.00578087	0.00203196	0.00209427	0.0022683	3.77673	0.964385	438	112	820
hCoV-19/Latvia/743/2021|EPI_ISL_1219549|2021-02-17	EPI_ISL_1219549	Latvia	2021-02-17	2021-02-17	416	20E(EU1)	29871	37.9733	8	0.00610628	0.00208331	0.00223667	0.0024083	3.77634	0.964414	436	111	820
hCoV-19/Sweden/SE00264604/2021|EPI_ISL_1290711|2021-02-17	EPI_ISL_1290711	Sweden	2021-02-17	2021-02-17	416	20A	29478	37.9469	7	0.0060023	0.00210079	0.00219479	0.0023352	3.77505	0.963091	431	110	820
hCoV-19/Wales/PHWC-4D214C/2021|EPI_ISL_1107229|2021-02-20	EPI_ISL_1107229	Wales	2021-02-20	2021-02-20	419	20I(Alpha,V1)	29867	37.9415	8	0.00760762	0.00314174	0.00282009	0.0033727	3.77565	0.965681	438	112	820
hCoV-19/England/MILK-13085A9/2021|EPI_ISL_1175605|2021-02-21	EPI_ISL_1175605	England	2021-02-21	2021-02-21	420	20I(Alpha,V1)	29763	37.9666	7	0.00580299	0.00204302	0.00209888	0.0022745	3.77608	0.964217	436	111	818
hCoV-19/Sweden/6028204615/2021|EPI_ISL_1807406|2021-02-22	EPI_ISL_1807406	Sweden	2021-02-22	2021-02-22	421	20A	29829	37.9496	7	0.005844	0.00204593	0.00211107	0.0023254	3.77549	0.964431	436	112	820
hCoV-19/Turkey/HSGM-5475/2021|EPI_ISL_1196167|2021-02-22	EPI_ISL_1196167	Turkey	2021-02-22	2021-02-22	421	20A	29836	37.9709	7	0.00582805	0.00206582	0.0021193	0.0022793	3.7762	0.964271	438	112	816
hCoV-19/Israel/CVL-7361/2021|EPI_ISL_1763766|2021-02-23	EPI_ISL_1763766	Israel	2021-02-23	2021-02-23	422	20I(Alpha,V1)	29794	37.9573	7	0.00574814	0.00200661	0.00207124	0.0022861	3.77567	0.963952	436	111	820
hCoV-19/Italy/CAM-CRGS-584/2021|EPI_ISL_1577219|2021-02-23	EPI_ISL_1577219	Italy	2021-02-23	2021-02-23	422	20E(EU1)	29903	37.9293	8	0.00759267	0.00314907	0.00279446	0.0033926	3.77522	0.965789	435	112	820
hCoV-19/Denmark/DCGC-84374/2021|EPI_ISL_1893646|2021-03-01	EPI_ISL_1893646	Denmark	2021-03-01	2021-03-01	428	20I(Alpha,V1)	29763	37.98	7	0.00579639	0.00204302	0.00207833	0.0022925	3.77665	0.96462	436	111	820
hCoV-19/Scotland/EDB17120/2021|EPI_ISL_1545911|2021-03-01	EPI_ISL_1545911	Scotland	2021-03-01	2021-03-01	428	20I(Alpha,V1)	29763	37.9666	7	0.00581163	0.00202654	0.00212106	0.0022829	3.77607	0.96415	436	111	821
hCoV-19/Sweden/1909798163/2021|EPI_ISL_2216273|2021-03-02	EPI_ISL_2216273	Sweden	2021-03-02	2021-03-02	429	20I(Alpha,V1)	29848	37.969	8	0.00601951	0.00203153	0.00218472	0.0023973	3.77616	0.964286	437	112	820
hCoV-19/Turkey/HSGM-8335/2021|EPI_ISL_1403771|2021-03-03	EPI_ISL_1403771	Turkey	2021-03-03	2021-03-03	430	20H(Beta,V2)	29795	37.9862	7	0.00570571	0.00203806	0.00207785	0.0022007	3.77672	0.964189	436	111	819
hCoV-19/Israel/HMO-VL-2662564/2021|EPI_ISL_2096921|2021-03-05	EPI_ISL_2096921	Israel	2021-03-05	2021-03-05	432	20I(Alpha,V1)	29807	37.9542	8	0.00612734	0.00204504	0.00224898	0.0024334	3.77555	0.963935	436	111	821
hCoV-19/Brazil/CE-FIOCRUZ-12096/2021|EPI_ISL_5529966|2021-03-08	EPI_ISL_5529966	Brazil	2021-03-08	2021-03-08	435	20J(Gamma,V3)	29794	37.9707	7	0.00590549	0.0020496	0.00214229	0.0023253	3.77622	0.964355	443	113	819
hCoV-19/Denmark/DCGC-85730/2021|EPI_ISL_1895049|2021-03-08	EPI_ISL_1895049	Denmark	2021-03-08	2021-03-08	435	20I(Alpha,V1)	29763	37.9733	7	0.00575369	0.00202526	0.00206421	0.0022746	3.7763	0.96415	437	111	819
hCoV-19/Germany/SN-RKI-I-046739/2021|EPI_ISL_1354163|2021-03-09	EPI_ISL_1354163	Germany	2021-03-09	2021-03-09	436	20E(EU1)	29896	37.9282	8	0.00765024	0.00317436	0.00285418	0.0033738	3.7751	0.965413	435	110	819
hCoV-19/Canada/QC-1nDJXP-8143313279/2021|EPI_ISL_2976107|2021-03-10	EPI_ISL_2976107	Canada	2021-03-10	2021-03-10	437	20B	29782	37.9491	7	0.00594376	0.00208373	0.00215715	0.0023558	3.77539	0.963938	433	111	821
hCoV-19/Norway/Ahus-0156/2021|EPI_ISL_1322268|2021-03-10	EPI_ISL_1322268	Norway	2021-03-10	2021-03-10	437	20I(Alpha,V1)	29763	37.9901	7	0.00578889	0.00204302	0.00208862	0.0022699	3.77698	0.964553	437	112	822
hCoV-19/Belgium/UGent-4025/2021|EPI_ISL_1532956|2021-03-11	EPI_ISL_1532956	Belgium	2021-03-11	2021-03-11	438	20I(Alpha,V1)	29763	37.9868	7	0.00578317	0.00203778	0.00210572	0.0022495	3.7768	0.964285	437	111	818
hCoV-19/Brazil/RJ-FIOCRUZ-11393/2021|EPI_ISL_2614324|2021-03-12	EPI_ISL_2614324	Brazil	2021-03-12	2021-03-12	439	20J(Gamma,V3)	29725	37.9647	7	0.00597342	0.00204763	0.00218295	0.0023566	3.77601	0.964306	441	112	823
hCoV-19/Belgium/rega-5096/2021|EPI_ISL_1382336|2021-03-13	EPI_ISL_1382336	Belgium	2021-03-13	2021-03-13	440	20I(Alpha,V1)	29763	37.9767	7	0.00576264	0.00203778	0.00207935	0.0022608	3.77647	0.964352	436	112	823
hCoV-19/Netherlands/GR-RIVM-20012/2021|EPI_ISL_1457127|2021-03-14	EPI_ISL_1457127	Netherlands	2021-03-14	2021-03-14	441	20I(Alpha,V1)	29765	37.9909	7	0.00579535	0.00203675	0.00209603	0.0022762	3.7769	0.964153	436	111	819
hCoV-19/Denmark/DCGC-71270/2021|EPI_ISL_1879841|2021-03-15	EPI_ISL_1879841	Denmark	2021-03-15	2021-03-15	442	20I(Alpha,V1)	29762	37.9813	7	0.00579099	0.00203534	0.00209436	0.0022758	3.77666	0.964451	436	111	819
hCoV-19/Finland/THL-202110270/2021|EPI_ISL_2506894|2021-03-15	EPI_ISL_2506894	Finland	2021-03-15	2021-03-15	442	20E(EU1)	29863	37.9734	8	0.00611709	0.00207834	0.0022535	0.0024066	3.77633	0.964404	435	110	816
hCoV-19/USA/WV-WVU-WV090293/2021|EPI_ISL_1528595|2021-03-16	EPI_ISL_1528595	USA	2021-03-16	2021-03-16	443	20I(Alpha,V1)	29837	37.9663	7	0.00561255	0.0020069	0.00200728	0.002205	3.77608	0.964373	437	113	823
hCoV-19/England/QEUH-1406FBB/2021|EPI_ISL_1341997|2021-03-17	EPI_ISL_1341997	England	2021-03-17	2021-03-17	444	20I(Alpha,V1)	29762	37.9847	7	0.00579021	0.00203685	0.00209465	0.0022699	3.77672	0.964317	436	111	820
hCoV-19/Brazil/PR-IMTSP-CD7749/2021|EPI_ISL_16960358|2021-03-18	EPI_ISL_16960358	Brazil	2021-03-18	2021-03-18	445	20J(Gamma,V3)	29772	37.9518	8	0.00628334	0.00204267	0.00240666	0.002365	3.7756	0.964463	441	112	819
hCoV-19/Finland/THL-202109819/2021|EPI_ISL_2506704|2021-03-18	EPI_ISL_2506704	Finland	2021-03-18	2021-03-18	445	20I(Alpha,V1)	29823	37.9539	8	0.00616474	0.00203466	0.00200664	0.002747	3.77567	0.964356	435	110	816
hCoV-19/Netherlands/GE-RIVM-22398/2021|EPI_ISL_1521798|2021-03-19	EPI_ISL_1521798	Netherlands	2021-03-19	2021-03-19	446	20I(Alpha,V1)	29765	37.9909	7	0.00581563	0.00203609	0.00210063	0.0022956	3.77689	0.964153	435	111	818
hCoV-19/Switzerland/GE-33611013/2021|EPI_ISL_1448565|2021-03-19	EPI_ISL_1448565	Switzerland	2021-03-19	2021-03-19	446	20I(Alpha,V1)	29838	37.9784	7	0.00563887	0.00200874	0.0020233	0.0022144	3.7765	0.964341	437	111	817
hCoV-19/Scotland/QEUH-144429A/2021|EPI_ISL_1508541|2021-03-21	EPI_ISL_1508541	Scotland	2021-03-21	2021-03-21	448	20I(Alpha,V1)	29763	37.9767	7	0.00577495	0.00204374	0.00208655	0.0022613	3.77649	0.964419	436	112	818
hCoV-19/Sweden/SE1410299710/2021|EPI_ISL_2255051|2021-03-22	EPI_ISL_2255051	Sweden	2021-03-22	2021-03-22	449	20I(Alpha,V1)	29811	37.9659	7	0.00556768	0.00202573	0.00197565	0.0021801	3.77596	0.963939	437	112	817
hCoV-19/Finland/THL-202111497/2021|EPI_ISL_2507423|2021-03-23	EPI_ISL_2507423	Finland	2021-03-23	2021-03-23	450	20I(Alpha,V1)	29841	37.9813	8	0.00606771	0.00204862	0.00219487	0.0024182	3.77669	0.964713	436	112	818
hCoV-19/Lithuania/LTU000_NMRVI58112/2021|EPI_ISL_1628412|2021-03-23	EPI_ISL_1628412	Lithuania	2021-03-23	2021-03-23	450	20E(EU1)	29831	37.9639	8	0.00616831	0.0020954	0.00227018	0.0024248	3.77581	0.963695	436	111	811
hCoV-19/Slovakia/UKBA-2450/2021|EPI_ISL_1492495|2021-03-23	EPI_ISL_1492495	Slovakia	2021-03-23	2021-03-23	450	20I(Alpha,V1)	29695	37.9896	7	0.00588218	0.00202413	0.00211857	0.0023505	3.77692	0.964472	436	111	818
hCoV-19/Latvia/4345/2021|EPI_ISL_8438527|2021-03-24	EPI_ISL_8438527	Latvia	2021-03-24	2021-03-24	451	20I(Alpha,V1)	29858	37.9865	7	0.00566524	0.00203136	0.0019924	0.0022637	3.77683	0.964499	437	112	818
hCoV-19/India/GJ-INSACOG-GBRC1652/2021|EPI_ISL_3843744|2021-03-25	EPI_ISL_3843744	India	2021-03-25	2021-03-25	452	21B(Kappa)	29830	37.9819	8	0.00611726	0.00205947	0.0022317	0.0024385	3.77653	0.96413	439	113	818
hCoV-19/Norway/7987/2021|EPI_ISL_1797803|2021-03-25	EPI_ISL_1797803	Norway	2021-03-25	2021-03-25	452	20I(Alpha,V1)	29763	37.9733	7	0.00579714	0.00203966	0.00209704	0.0022719	3.77636	0.964352	435	111	818
hCoV-19/Scotland/QEUH-146FF1A/2021|EPI_ISL_1507325|2021-03-25	EPI_ISL_1507325	Scotland	2021-03-25	2021-03-25	452	20I(Alpha,V1)	29763	37.9666	7	0.00575999	0.00203257	0.00208228	0.002256	3.77613	0.964352	435	111	821
hCoV-19/Spain/VC-IBV-98025590/2021|EPI_ISL_2004017|2021-03-25	EPI_ISL_2004017	Spain	2021-03-25	2021-03-25	452	20I(Alpha,V1)	29763	37.98	7	0.0057912	0.00203632	0.00206251	0.0023095	3.77661	0.964486	435	111	822
hCoV-19/England/ALDP-14A84DA/2021|EPI_ISL_1519642|2021-03-29	EPI_ISL_1519642	England	2021-03-29	2021-03-29	456	20I(Alpha,V1)	29763	37.9565	7	0.00579947	0.00202226	0.00208442	0.0023054	3.77575	0.964285	436	111	816
hCoV-19/India/MH-NCCS-CSPL51055/2021|EPI_ISL_2304099|2021-03-29	EPI_ISL_2304099	India	2021-03-29	2021-03-29	456	21B(Kappa)	29868	37.947	8	0.00759756	0.00314661	0.00278213	0.003417	3.77571	0.965314	442	114	819
hCoV-19/Poland/NIPH-NIH_ECDC-3329/2021|EPI_ISL_1910503|2021-03-29	EPI_ISL_1910503	Poland	2021-03-29	2021-03-29	456	20I(Alpha,V1)	29818	37.9871	8	0.00608967	0.00204659	0.00221515	0.0024257	3.77682	0.964451	436	112	814
hCoV-19/Lithuania/S21D581/2021|EPI_ISL_1661667|2021-03-31	EPI_ISL_1661667	Lithuania	2021-03-31	2021-03-31	458	20I(Alpha,V1)	29795	37.9795	7	0.00578357	0.00203536	0.00208112	0.0022791	3.77665	0.964793	436	112	818
hCoV-19/Slovakia/UKBA-2521/2021|EPI_ISL_1547846|2021-03-31	EPI_ISL_1547846	Slovakia	2021-03-31	2021-03-31	458	20I(Alpha,V1)	29695	37.9761	7	0.00589108	0.00202604	0.00212346	0.002352	3.77648	0.964539	436	111	818
hCoV-19/Estonia/Cov11298/2021|EPI_ISL_2643040|2021-04-01	EPI_ISL_2643040	Estonia	2021-04-01	2021-04-01	459	20I(Alpha,V1)	29793	37.9888	8	0.006092	0.00204506	0.00222427	0.002421	3.77684	0.964253	436	111	818
hCoV-19/Spain/CT-HUGTiPM010MZ7B10/2021|EPI_ISL_1583554|2021-04-01	EPI_ISL_1583554	Spain	2021-04-01	2021-04-01	459	20I(Alpha,V1)	29799	37.9845	7	0.00568133	0.00201912	0.00203305	0.0022436	3.77664	0.964126	437	112	818
hCoV-19/Germany/RP-RKI-I-070555/2021|EPI_ISL_1574658|2021-04-02	EPI_ISL_1574658	Germany	2021-04-02	2021-04-02	460	20I(Alpha,V1)	29819	37.9791	8	0.00609649	0.0020149	0.00204754	0.0026246	3.77659	0.96462	435	112	816
hCoV-19/Switzerland/GE-33764095/2021|EPI_ISL_1622180|2021-04-04	EPI_ISL_1622180	Switzerland	2021-04-04	2021-04-04	462	20I(Alpha,V1)	29803	37.9626	8	0.00605859	0.00203553	0.00220494	0.002418	3.77584	0.96393	437	112	818
hCoV-19/Switzerland/GE-33766116/2021|EPI_ISL_1622207|2021-04-04	EPI_ISL_1622207	Switzerland	2021-04-04	2021-04-04	462	20I(Alpha,V1)	29837	37.9696	7	0.00563108	0.00199663	0.00202347	0.0022152	3.7763	0.964842	437	112	821
hCoV-19/Spain/NC-CHN-01002063/2021|EPI_ISL_1745601|2021-04-05	EPI_ISL_1745601	Spain	2021-04-05	2021-04-05	463	20I(Alpha,V1)	29806	37.9856	7	0.00566539	0.00200745	0.00203905	0.0022257	3.7767	0.964168	438	112	818
hCoV-19/Switzerland/SO-ETHZ-570386/2021|EPI_ISL_1658034|2021-04-05	EPI_ISL_1658034	Switzerland	2021-04-05	2021-04-05	463	20I(Alpha,V1)	29818	37.9737	7	0.00571789	0.00202018	0.00206994	0.0022414	3.77636	0.964384	437	111	819
hCoV-19/Norway/09995/2021|EPI_ISL_1819540|2021-04-07	EPI_ISL_1819540	Norway	2021-04-07	2021-04-07	465	20I(Alpha,V1)	29809	37.9751	8	0.00610281	0.0020252	0.00203205	0.0026386	3.77647	0.964675	437	112	821
hCoV-19/Norway/09706/2021|EPI_ISL_1797697|2021-04-08	EPI_ISL_1797697	Norway	2021-04-08	2021-04-08	466	20I(Alpha,V1)	29763	37.97	7	0.00580303	0.00204641	0.00209752	0.0022738	3.77621	0.964285	435	110	820
hCoV-19/Italy/CAM-AMC-210409212-DS/2021|EPI_ISL_2884438|2021-04-09	EPI_ISL_2884438	Italy	2021-04-09	2021-04-09	467	20I(Alpha,V1)	29834	37.9735	8	0.00604927	0.00202608	0.0021958	0.0024222	3.77641	0.964738	437	112	819
hCoV-19/Mexico/JAL_INER_IMSS_00831/2021|EPI_ISL_2091282|2021-04-10	EPI_ISL_2091282	Mexico	2021-04-10	2021-04-10	468	21C(Epsilon)	29758	37.9562	7	0.00581277	0.002045	0.00218445	0.0022044	3.77566	0.964043	436	109	822
hCoV-19/Lithuania/NMVRI77610/2021|EPI_ISL_1911466|2021-04-11	EPI_ISL_1911466	Lithuania	2021-04-11	2021-04-11	469	20I(Alpha,V1)	29818	37.9737	8	0.00608298	0.0020421	0.00221881	0.0024193	3.77635	0.964384	436	112	823
hCoV-19/Mexico/MOR-InDRE_FB13641_S1912/2021|EPI_ISL_2158155|2021-04-12	EPI_ISL_2158155	Mexico	2021-04-12	2021-04-12	470	20A	29825	37.9648	8	0.00615286	0.00206618	0.00221024	0.0024981	3.77592	0.963956	436	111	820
hCoV-19/Latvia/2104034866/2021|EPI_ISL_2799575|2021-04-13	EPI_ISL_2799575	Latvia	2021-04-13	2021-04-13	471	20I(Alpha,V1)	29818	37.9704	8	0.00607545	0.00205111	0.00222002	0.0023981	3.7762	0.96425	437	112	820
hCoV-19/Sweden/10019150/2021|EPI_ISL_2613011|2021-04-13	EPI_ISL_2613011	Sweden	2021-04-13	2021-04-13	471	20I(Alpha,V1)	29781	37.9907	7	0.00576952	0.0020213	0.00208075	0.0022772	3.77691	0.964306	437	111	821
hCoV-19/India/DL-NCDC-2509122/2021|EPI_ISL_2461300|2021-04-14	EPI_ISL_2461300	India	2021-04-14	2021-04-14	472	20I(Alpha,V1)	29787	37.9729	7	0.00572033	0.00203674	0.00205952	0.0022346	3.77631	0.964313	437	112	820
hCoV-19/Lithuania/LTU000_NMRVI81963/2021|EPI_ISL_1960542|2021-04-14	EPI_ISL_1960542	Lithuania	2021-04-14	2021-04-14	472	20I(Alpha,V1)	29818	37.9771	8	0.00608298	0.0020421	0.00221809	0.0024186	3.77648	0.964451	436	112	822
hCoV-19/Hong_Kong/VM21020636/2021|EPI_ISL_2931336|2021-04-15	EPI_ISL_2931336	Hong_Kong	2021-04-15	2021-04-15	473	21A(Delta)	29769	37.969	7	0.00579771	0.00205036	0.00210542	0.0022728	3.77613	0.96409	436	112	820
hCoV-19/Finland/6169/2021|EPI_ISL_2609374|2021-04-16	EPI_ISL_2609374	Finland	2021-04-16	2021-04-16	474	20I(Alpha,V1)	29827	38.0058	8	0.00605616	0.00203158	0.00201947	0.0025993	3.77754	0.964696	438	112	819
hCoV-19/Canada/SK-NML-62530/2021|EPI_ISL_2586028|2021-04-18	EPI_ISL_2586028	Canada	2021-04-18	2021-04-18	476	20I(Alpha,V1)	29695	37.9559	7	0.00591702	0.00204191	0.00213327	0.0023599	3.77564	0.964001	435	112	819
hCoV-19/Aruba/AW-RIVM-28059/2021|EPI_ISL_1962210|2021-04-19	EPI_ISL_1962210	Aruba	2021-04-19	2021-04-19	477	20I(Alpha,V1)	29763	37.9666	7	0.00580599	0.0020595	0.00208405	0.0022881	3.77603	0.964016	435	110	821
hCoV-19/Japan/PG-38723/2021|EPI_ISL_2350448|2021-04-19	EPI_ISL_2350448	Japan	2021-04-19	2021-04-19	477	20I(Alpha,V1)	29762	37.978	7	0.00578733	0.00204019	0.00208926	0.0022741	3.77654	0.964451	437	112	817
hCoV-19/Russia/MOW-CRIE-L188P0162/2021|EPI_ISL_2626271|2021-04-19	EPI_ISL_2626271	Russia	2021-04-19	2021-04-19	477	20B	29724	37.9895	7	0.00591505	0.00200524	0.00216159	0.0023559	3.77694	0.964608	438	112	822
hCoV-19/Sweden/Orebro-19692919/2021|EPI_ISL_2018527|2021-04-19	EPI_ISL_2018527	Sweden	2021-04-19	2021-04-19	477	21F(Iota)	29788	37.9784	7	0.0057697	0.00204335	0.00209453	0.0022529	3.77634	0.963744	440	112	818
hCoV-19/Germany/BY-RKI-I-098818/2021|EPI_ISL_1844667|2021-04-20	EPI_ISL_1844667	Germany	2021-04-20	2021-04-20	478	20I(Alpha,V1)	29812	37.9746	7	0.00570246	0.00203088	0.00205306	0.0022269	3.77636	0.96431	437	112	819
hCoV-19/Norway/11059/2021|EPI_ISL_2226106|2021-04-20	EPI_ISL_2226106	Norway	2021-04-20	2021-04-20	478	20I(Alpha,V1)	29800	37.9564	8	0.00608749	0.00203853	0.00203473	0.0026088	3.7758	0.964564	437	112	820
hCoV-19/Norway/10641/2021|EPI_ISL_2225865|2021-04-21	EPI_ISL_2225865	Norway	2021-04-21	2021-04-21	479	20I(Alpha,V1)	29809	37.9852	8	0.00611151	0.00203419	0.00202614	0.0026434	3.77682	0.964675	438	112	815
hCoV-19/Norway/11310/2021|EPI_ISL_2333254|2021-04-26	EPI_ISL_2333254	Norway	2021-04-26	2021-04-26	484	20I(Alpha,V1)	29809	37.965	8	0.00608469	0.00202002	0.00201596	0.0026423	3.77613	0.964675	437	112	821
hCoV-19/France/OCC-HCL021080608601/2021|EPI_ISL_2016098|2021-04-27	EPI_ISL_2016098	France	2021-04-27	2021-04-27	485	20I(Alpha,V1)	29800	37.9732	7	0.00573604	0.00204679	0.00207696	0.0022129	3.77641	0.964698	437	112	824
hCoV-19/Japan/PG-44202/2021|EPI_ISL_2337932|2021-04-28	EPI_ISL_2337932	Japan	2021-04-28	2021-04-28	486	20I(Alpha,V1)	29762	37.978	7	0.00576925	0.0020308	0.00208566	0.0022687	3.77656	0.964519	436	111	819
hCoV-19/Sweden/10067083/2021|EPI_ISL_2205863|2021-04-29	EPI_ISL_2205863	Sweden	2021-04-29	2021-04-29	487	20I(Alpha,V1)	29810	37.9571	7	0.00562885	0.00202136	0.00197915	0.0022395	3.77577	0.964307	435	110	818
hCoV-19/Denmark/DCGC-96819/2021|EPI_ISL_2176690|2021-05-03	EPI_ISL_2176690	Denmark	2021-05-03	2021-05-03	491	20I(Alpha,V1)	29763	37.9767	7	0.00579989	0.00204302	0.00211316	0.002252	3.77645	0.964285	436	111	820
hCoV-19/Germany/SN-RKI-I-149102/2021|EPI_ISL_2260813|2021-05-03	EPI_ISL_2260813	Germany	2021-05-03	2021-05-03	491	20I(Alpha,V1)	29873	37.9473	8	0.00761869	0.0031385	0.00280775	0.0033971	3.77592	0.966023	436	112	818
hCoV-19/Japan/PG-56654/2021|EPI_ISL_2773192|2021-05-03	EPI_ISL_2773192	Japan	2021-05-03	2021-05-03	491	20I(Alpha,V1)	29762	37.9746	7	0.00576449	0.00204019	0.00209235	0.002246	3.77644	0.964519	435	110	819
hCoV-19/Sweden/20139152P/2021|EPI_ISL_2419075|2021-05-04	EPI_ISL_2419075	Sweden	2021-05-04	2021-05-04	492	20I(Alpha,V1)	29810	37.9638	7	0.00569058	0.00202657	0.00203431	0.0022416	3.77598	0.96424	437	112	818
hCoV-19/India/JK-NCDC-3609155/2021|EPI_ISL_4459810|2021-05-06	EPI_ISL_4459810	India	2021-05-06	2021-05-06	494	21A(Delta)	29776	37.997	7	0.00580094	0.00204299	0.00208557	0.0022942	3.77702	0.963864	437	113	817
hCoV-19/Sweden/20172808P/2021|EPI_ISL_2419561|2021-05-06	EPI_ISL_2419561	Sweden	2021-05-06	2021-05-06	494	20I(Alpha,V1)	29810	37.9604	7	0.00564672	0.00201276	0.00200515	0.0022374	3.77584	0.964173	437	112	817
hCoV-19/Germany/NW-RKI-I-142710/2021|EPI_ISL_2126918|2021-05-07	EPI_ISL_2126918	Germany	2021-05-07	2021-05-07	495	20I(Alpha,V1)	29814	37.9721	7	0.00566779	0.00201902	0.00203934	0.0022156	3.7763	0.964446	436	113	818
hCoV-19/Norway/OUS-07018/2021|EPI_ISL_4120139|2021-05-07	EPI_ISL_4120139	Norway	2021-05-07	2021-05-07	495	20I(Alpha,V1)	29809	37.9785	8	0.00610119	0.00203229	0.00202771	0.0026341	3.77664	0.964876	437	111	817
hCoV-19/USA/CT-CDC-QDX24941234/2021|EPI_ISL_2372223|2021-05-09	EPI_ISL_2372223	USA	2021-05-09	2021-05-09	497	20I(Alpha,V1)	29763	37.97	7	0.00578559	0.00203708	0.00210647	0.0022529	3.77623	0.964352	435	111	820
hCoV-19/Denmark/DCGC-95396/2021|EPI_ISL_2175243|2021-05-10	EPI_ISL_2175243	Denmark	2021-05-10	2021-05-10	498	20I(Alpha,V1)	29763	37.9666	7	0.00579454	0.00203778	0.00210033	0.0022633	3.77607	0.96415	436	111	817
hCoV-19/Poland/PL_P2792/2021|EPI_ISL_2319109|2021-05-12	EPI_ISL_2319109	Poland	2021-05-12	2021-05-12	500	20I(Alpha,V1)	29763	37.9834	7	0.00574438	0.00204302	0.00205797	0.0022594	3.77675	0.964553	435	111	817
hCoV-19/Germany/NW-RKI-I-156276/2021|EPI_ISL_2266743|2021-05-13	EPI_ISL_2266743	Germany	2021-05-13	2021-05-13	501	20I(Alpha,V1)	29805	37.9869	7	0.00570482	0.00202234	0.00204032	0.0022489	3.77672	0.964134	436	112	819
hCoV-19/Greece/210176/2021|EPI_ISL_2365262|2021-05-13	EPI_ISL_2365262	Greece	2021-05-13	2021-05-13	501	20I(Alpha,V1)	29880	37.9384	8	0.00759807	0.00313467	0.00281266	0.0033807	3.77555	0.96573	437	112	819
hCoV-19/Brazil/RJ-LNN02039/2021|EPI_ISL_2535181|2021-05-15	EPI_ISL_2535181	Brazil	2021-05-15	2021-05-15	503	20J(Gamma,V3)	29823	37.9506	7	0.00580648	0.00202188	0.00212555	0.002269	3.77552	0.964423	439	113	818
hCoV-19/Austria/CeMM10955/2021|EPI_ISL_2485043|2021-05-16	EPI_ISL_2485043	Austria	2021-05-16	2021-05-16	504	20I(Alpha,V1)	29764	37.972	7	0.00575381	0.00202544	0.00207403	0.0022607	3.77636	0.964521	436	111	819
hCoV-19/Netherlands/NH-RIVM-38892/2021|EPI_ISL_2610353|2021-05-18	EPI_ISL_2610353	Netherlands	2021-05-18	2021-05-18	506	20I(Alpha,V1)	29763	37.97	7	0.00582599	0.00204828	0.00212151	0.0022658	3.77616	0.964083	435	110	819
hCoV-19/Brazil/SP-IB_110692/2021|EPI_ISL_2445213|2021-05-19	EPI_ISL_2445213	Brazil	2021-05-19	2021-05-19	507	20J(Gamma,V3)	29839	37.9537	8	0.00631649	0.00206098	0.00210993	0.0027681	3.7757	0.964577	442	113	816
hCoV-19/Italy/VEN-IZSVe-21RS1383-4_PD/2021|EPI_ISL_2963513|2021-05-20	EPI_ISL_2963513	Italy	2021-05-20	2021-05-20	508	20I(Alpha,V1)	29815	37.9608	7	0.00568345	0.00204067	0.0020161	0.0022427	3.77585	0.964146	437	113	819
hCoV-19/Denmark/DCGC-112973/2021|EPI_ISL_2667026|2021-05-24	EPI_ISL_2667026	Denmark	2021-05-24	2021-05-24	512	20I(Alpha,V1)	29763	37.9868	7	0.0057886	0.00204234	0.00207408	0.0022863	3.7769	0.964755	437	112	815
hCoV-19/Indonesia/JA-EIJK-RSRM-249/2021|EPI_ISL_3160380|2021-05-27	EPI_ISL_3160380	Indonesia	2021-05-27	2021-05-27	515	20A	29782	37.939	7	0.00581936	0.00208735	0.00211111	0.0022627	3.77496	0.963535	437	110	819
hCoV-19/Canada/BC-BCCDC-105597/2021|EPI_ISL_3489093|2021-05-28	EPI_ISL_3489093	Canada	2021-05-28	2021-05-28	516	20A	29714	37.9653	7	0.00592953	0.00206337	0.00207189	0.002434	3.7759	0.963788	436	109	816
hCoV-19/Scotland/QEUH-1628CD8/2021|EPI_ISL_2486462|2021-06-03	EPI_ISL_2486462	Scotland	2021-06-03	2021-06-03	522	21J(Delta)	29769	37.9623	7	0.00582684	0.0020063	0.00210851	0.0023432	3.77582	0.963821	436	110	820
hCoV-19/Sweden/10088747/2021|EPI_ISL_2792572|2021-06-06	EPI_ISL_2792572	Sweden	2021-06-06	2021-06-06	525	21I(Delta)	29661	37.9589	7	0.00583033	0.00202477	0.00213833	0.0023032	3.77571	0.963757	433	108	815
hCoV-19/Sweden/10089617/2021|EPI_ISL_2792665|2021-06-08	EPI_ISL_2792665	Sweden	2021-06-08	2021-06-08	527	21J(Delta)	29816	37.9494	7	0.00572043	0.00198523	0.00206687	0.0023014	3.77541	0.964046	438	113	815
hCoV-19/Scotland/QEUH-1725E5C/2021|EPI_ISL_2682899|2021-06-17	EPI_ISL_2682899	Scotland	2021-06-17	2021-06-17	536	21J(Delta)	29769	37.9657	7	0.00586608	0.00201773	0.0021307	0.002353	3.77597	0.963956	437	112	819
hCoV-19/Denmark/DCGC-121925/2021|EPI_ISL_3075848|2021-06-21	EPI_ISL_3075848	Denmark	2021-06-21	2021-06-21	540	20I(Alpha,V1)	29772	37.9753	7	0.00579541	0.00203559	0.00207803	0.0023107	3.77642	0.964463	436	111	817
hCoV-19/Sweden/10094028/2021|EPI_ISL_2888116|2021-06-22	EPI_ISL_2888116	Sweden	2021-06-22	2021-06-22	541	20I(Alpha,V1)	29810	37.9504	7	0.00571474	0.00202579	0.00204193	0.0022594	3.77556	0.964509	435	112	817
hCoV-19/Norway/OUS-10552/2021|EPI_ISL_4124442|2021-06-23	EPI_ISL_4124442	Norway	2021-06-23	2021-06-23	542	20I(Alpha,V1)	29809	37.9718	8	0.00609405	0.00203684	0.00199751	0.0026547	3.7764	0.964876	437	112	817
hCoV-19/Turkey/HSGM-B18313/2021|EPI_ISL_3032703|2021-06-24	EPI_ISL_3032703	Turkey	2021-06-24	2021-06-24	543	21J(Delta)	29801	37.9484	7	0.00576051	0.00201572	0.00204696	0.0023331	3.77531	0.963793	436	113	818
hCoV-19/England/PLYM-1826968/2021|EPI_ISL_2849883|2021-07-01	EPI_ISL_2849883	England	2021-07-01	2021-07-01	550	21J(Delta)	29769	37.9623	7	0.00583012	0.00199891	0.00209936	0.0023685	3.77585	0.963956	439	112	818
hCoV-19/Wales/PHWC-PYCZMB/2021|EPI_ISL_2905214|2021-07-03	EPI_ISL_2905214	Wales	2021-07-03	2021-07-03	552	21J(Delta)	29852	37.9137	8	0.00769362	0.00312884	0.00283631	0.0034839	3.77443	0.964692	437	113	819
hCoV-19/Mexico/CMX-INER-IBT-0394/2021|EPI_ISL_3268377|2021-07-04	EPI_ISL_3268377	Mexico	2021-07-04	2021-07-04	553	20J(Gamma,V3)	29753	37.9693	7	0.0059633	0.00206701	0.002195	0.0023213	3.77623	0.964474	441	112	819
hCoV-19/Spain/CL-COV08342/2021|EPI_ISL_3587213|2021-07-07	EPI_ISL_3587213	Spain	2021-07-07	2021-07-07	556	20I(Alpha,V1)	29758	37.9562	7	0.00576088	0.00205534	0.00206344	0.0022583	3.77582	0.964514	434	109	818
hCoV-19/Turkey/HSGM-B19535/2021|EPI_ISL_3316359|2021-07-08	EPI_ISL_3316359	Turkey	2021-07-08	2021-07-08	557	21J(Delta)	29801	37.9618	7	0.00584437	0.00201238	0.00211621	0.0023498	3.7758	0.96386	437	113	819
hCoV-19/Wales/PHWC-PY15NN/2021|EPI_ISL_3081474|2021-07-11	EPI_ISL_3081474	Wales	2021-07-11	2021-07-11	560	21J(Delta)	29822	37.9518	7	0.00578108	0.00202002	0.00205761	0.0023475	3.77547	0.963919	439	113	820
hCoV-19/Belgium/UZA-UA-CV2277725304/2021|EPI_ISL_3008696|2021-07-12	EPI_ISL_3008696	Belgium	2021-07-12	2021-07-12	561	21A(Delta)	29823	37.9774	8	0.00608233	0.00204513	0.00226093	0.0023866	3.7764	0.964088	439	113	817
hCoV-19/Sweden/SE00600756/2021|EPI_ISL_3157638|2021-07-12	EPI_ISL_3157638	Sweden	2021-07-12	2021-07-12	561	21J(Delta)	29816	37.9394	7	0.0057229	0.00197423	0.002072	0.0023161	3.77504	0.963979	437	113	821
hCoV-19/Norway/OUS-11005/2021|EPI_ISL_4125038|2021-07-13	EPI_ISL_4125038	Norway	2021-07-13	2021-07-13	562	20B	29818	37.9636	8	0.00614557	0.00202021	0.00206134	0.00266	3.77596	0.96425	441	114	821
hCoV-19/Northern_Ireland/PHEC-N304N713/2021|EPI_ISL_3080696|2021-07-14	EPI_ISL_3080696	Northern_Ireland	2021-07-14	2021-07-14	563	21J(Delta)	29818	37.9603	8	0.00614518	0.00202301	0.00227183	0.0024727	3.77569	0.963713	438	113	820
hCoV-19/Mexico/VER_IBT_IMSS_2387/2021|EPI_ISL_3347692|2021-07-15	EPI_ISL_3347692	Mexico	2021-07-15	2021-07-15	564	21I(Delta)	29838	37.9851	8	0.00607209	0.00204879	0.00225932	0.0023794	3.77661	0.963939	440	113	821
hCoV-19/Spain/CT-HUB01499/2021|EPI_ISL_3118340|2021-07-15	EPI_ISL_3118340	Spain	2021-07-15	2021-07-15	564	21J(Delta)	29816	37.9628	8	0.00611445	0.0020155	0.0022674	0.0024493	3.77579	0.963778	438	113	821
hCoV-19/Aruba/AW-RIVM-46297/2021|EPI_ISL_3138372|2021-07-17	EPI_ISL_3138372	Aruba	2021-07-17	2021-07-17	566	21I(Delta)	29769	37.9623	7	0.00584534	0.00203728	0.00215407	0.0023	3.77575	0.963553	438	112	818
hCoV-19/England/MILK-19C18E9/2021|EPI_ISL_3092755|2021-07-21	EPI_ISL_3092755	England	2021-07-21	2021-07-21	570	21J(Delta)	29769	37.9455	7	0.00587175	0.00201076	0.00213959	0.0023628	3.7752	0.963687	437	112	822
hCoV-19/Malaysia/IMR_WC439459/2021|EPI_ISL_3446666|2021-07-21	EPI_ISL_3446666	Malaysia	2021-07-21	2021-07-21	570	21J(Delta)	29853	37.9593	7	0.00575582	0.00203153	0.00202791	0.0023366	3.77585	0.964325	440	114	821
hCoV-19/Canary_Islands/CN-HUGCDN-01147060-07/2021|EPI_ISL_4274518|2021-07-22	EPI_ISL_4274518	Canary_Islands	2021-07-22	2021-07-22	571	21J(Delta)	29822	37.9485	9	0.00663828	0.00201727	0.00225314	0.0030114	3.77534	0.963919	438	113	821
hCoV-19/Belgium/ULG-17341/2021|EPI_ISL_3148777|2021-07-25	EPI_ISL_3148777	Belgium	2021-07-25	2021-07-25	574	21J(Delta)	29701	37.9415	7	0.00595018	0.00199999	0.0021595	0.0024242	3.77509	0.963806	436	111	817
hCoV-19/Nigeria/LSB_COV2-07-21-CA-1313/2021|EPI_ISL_4201723|2021-07-26	EPI_ISL_4201723	Nigeria	2021-07-26	2021-07-26	575	21J(Delta)	29813	37.9566	8	0.00613393	0.00202747	0.0022525	0.0024721	3.77554	0.963606	440	114	821
hCoV-19/Turkey/HSGM-GF11243/2021|EPI_ISL_3317698|2021-07-28	EPI_ISL_3317698	Turkey	2021-07-28	2021-07-28	577	21J(Delta)	29801	37.9652	7	0.00581048	0.00201361	0.0021157	0.0023058	3.77586	0.963726	440	114	821
hCoV-19/Bangladesh/icddrb-GAC2-169/2021|EPI_ISL_11324494|2021-07-29	EPI_ISL_11324494	Bangladesh	2021-07-29	2021-07-29	578	21J(Delta)	29769	37.9757	7	0.00584666	0.00200536	0.00213089	0.002342	3.77634	0.96409	438	112	820
hCoV-19/Sweden/20555867P/2021|EPI_ISL_3784614|2021-07-30	EPI_ISL_3784614	Sweden	2021-07-30	2021-07-30	579	21I(Delta)	29816	37.9427	7	0.00568949	0.00198177	0.00206744	0.0022745	3.77523	0.96418	437	112	820
hCoV-19/England/MILK-1AA5F30/2021|EPI_ISL_3380910|2021-08-01	EPI_ISL_3380910	England	2021-08-01	2021-08-01	581	21J(Delta)	29769	37.9522	7	0.00582315	0.00198697	0.00213479	0.002346	3.77548	0.963889	437	112	821
hCoV-19/England/MILK-1AA7806/2021|EPI_ISL_3335817|2021-08-02	EPI_ISL_3335817	England	2021-08-02	2021-08-02	582	21J(Delta)	29769	37.9623	7	0.00586016	0.00201076	0.00213178	0.0023524	3.77583	0.963889	438	112	820
hCoV-19/Russia/MOW-PMVL-DZ-82779300/2021|EPI_ISL_15858767|2021-08-02	EPI_ISL_15858767	Russia	2021-08-02	2021-08-02	582	21J(Delta)	29797	37.977	8	0.0063425	0.00201796	0.00211156	0.0028558	3.77641	0.964258	438	112	821
hCoV-19/Finland/12481/2021|EPI_ISL_3645267|2021-08-03	EPI_ISL_3645267	Finland	2021-08-03	2021-08-03	583	21J(Delta)	29832	37.9626	8	0.0062604	0.00201089	0.00205689	0.0028398	3.77587	0.963998	438	113	817
hCoV-19/France/BRE-IPP21112/2021|EPI_ISL_3801408|2021-08-03	EPI_ISL_3801408	France	2021-08-03	2021-08-03	583	20I(Alpha,V1)	29763	37.9767	7	0.00581715	0.00205809	0.00209909	0.0022815	3.77648	0.964486	436	111	821
hCoV-19/USA/FL-CDC-STM-000716330/2021|EPI_ISL_6487532|2021-08-03	EPI_ISL_6487532	USA	2021-08-03	2021-08-03	583	21I(Delta)	29888	37.9216	8	0.00755954	0.00310627	0.00280499	0.003386	3.77488	0.965404	438	112	821
hCoV-19/Sweden/20573292P/2021|EPI_ISL_3783336|2021-08-05	EPI_ISL_3783336	Sweden	2021-08-05	2021-08-05	585	21I(Delta)	29816	37.9528	7	0.00569488	0.00200641	0.0020573	0.0022608	3.77562	0.964314	437	112	822
hCoV-19/Turkey/HSGM-FS1759/2021|EPI_ISL_3406269|2021-08-05	EPI_ISL_3406269	Turkey	2021-08-05	2021-08-05	585	21J(Delta)	29801	37.9685	7	0.0058343	0.00200511	0.00211433	0.0023468	3.77612	0.964196	438	113	819
hCoV-19/Turkey/HSGM-FS1630/2021|EPI_ISL_3406730|2021-08-05	EPI_ISL_3406730	Turkey	2021-08-05	2021-08-05	585	20A	29813	38.0069	7	0.00588735	0.00208054	0.00215326	0.0022953	3.7775	0.964479	437	112	818
hCoV-19/Turkey/HSGM-FS2408/2021|EPI_ISL_3405705|2021-08-06	EPI_ISL_3405705	Turkey	2021-08-06	2021-08-06	586	20A	29813	37.9935	7	0.00587193	0.00205777	0.00213708	0.0023197	3.77696	0.964143	437	112	824
hCoV-19/Turkey/HSGM-FS2892/2021|EPI_ISL_3405592|2021-08-06	EPI_ISL_3405592	Turkey	2021-08-06	2021-08-06	586	21A(Delta)	29807	37.981	7	0.00580865	0.00202438	0.0021572	0.0022553	3.77648	0.963935	437	113	820
hCoV-19/Brazil/SP-IAL-5297/2021|EPI_ISL_5863730|2021-08-07	EPI_ISL_5863730	Brazil	2021-08-07	2021-08-07	587	20J(Gamma,V3)	29862	37.9613	7	0.00576753	0.0020553	0.00203847	0.0022869	3.77613	0.965307	443	113	821
hCoV-19/Turkey/HSGM-FS5704/2021|EPI_ISL_3415120|2021-08-07	EPI_ISL_3415120	Turkey	2021-08-07	2021-08-07	587	20A	29813	38.0002	7	0.00585809	0.00205863	0.00214984	0.0022805	3.77726	0.964411	437	112	822
hCoV-19/Turkey/HSGM-FS7819/2021|EPI_ISL_3417279|2021-08-08	EPI_ISL_3417279	Turkey	2021-08-08	2021-08-08	588	20I(Alpha,V1)	29795	37.9695	7	0.0057461	0.00201657	0.00206404	0.00228	3.77626	0.964524	434	110	817
hCoV-19/Turkey/HSGM-FS7652/2021|EPI_ISL_3416678|2021-08-08	EPI_ISL_3416678	Turkey	2021-08-08	2021-08-08	588	20I(Alpha,V1)	29795	37.9695	7	0.00577768	0.00202971	0.00208926	0.0022766	3.77621	0.96439	437	112	821
hCoV-19/Guadeloupe/IPP22588/2021|EPI_ISL_3999636|2021-08-10	EPI_ISL_3999636	Guadeloupe	2021-08-10	2021-08-10	590	21A(Delta)	29746	37.9648	7	0.0057866	0.00203525	0.00210318	0.0022678	3.77593	0.963827	435	112	819
hCoV-19/Turkey/HSGM-FS8257/2021|EPI_ISL_3533705|2021-08-10	EPI_ISL_3533705	Turkey	2021-08-10	2021-08-10	590	21A(Delta)	29807	37.9844	7	0.00577303	0.00201812	0.00211998	0.0022593	3.77669	0.964337	438	113	819
hCoV-19/Norway/OUS-12303/2021|EPI_ISL_4126965|2021-08-12	EPI_ISL_4126965	Norway	2021-08-12	2021-08-12	592	21J(Delta)	29815	37.9373	8	0.00617188	0.00198736	0.00207324	0.0027331	3.77497	0.963944	438	113	817
hCoV-19/Sweden/SE00622083/2021|EPI_ISL_3985231|2021-08-13	EPI_ISL_3985231	Sweden	2021-08-13	2021-08-13	593	21J(Delta)	29816	37.9327	7	0.00574516	0.00201951	0.00205217	0.0023127	3.77478	0.963845	439	114	819
hCoV-19/Turkey/HSGM-MK1463/2021|EPI_ISL_3542397|2021-08-13	EPI_ISL_3542397	Turkey	2021-08-13	2021-08-13	593	21J(Delta)	29750	37.9832	7	0.0058997	0.00201027	0.00216645	0.0023488	3.77668	0.964437	438	113	819
hCoV-19/Switzerland/VD-CHUV-GEN6505/2021|EPI_ISL_3798130|2021-08-15	EPI_ISL_3798130	Switzerland	2021-08-15	2021-08-15	595	21J(Delta)	29810	37.947	7	0.00573634	0.0019718	0.00207872	0.002326	3.77519	0.963569	437	113	819
hCoV-19/Paraguay/224077/2021|EPI_ISL_4259553|2021-08-16	EPI_ISL_4259553	Paraguay	2021-08-16	2021-08-16	596	21J(Delta)	29735	37.9654	7	0.00593933	0.00201447	0.00216025	0.0023947	3.77585	0.963646	438	114	821
hCoV-19/Slovenia/329450/2021|EPI_ISL_4270556|2021-08-17	EPI_ISL_4270556	Slovenia	2021-08-17	2021-08-17	597	21J(Delta)	29793	37.9586	7	0.00586379	0.00200582	0.00212639	0.0023637	3.77569	0.963918	437	113	819
hCoV-19/Denmark/DCGC-159760/2021|EPI_ISL_3708544|2021-08-18	EPI_ISL_3708544	Denmark	2021-08-18	2021-08-18	598	21A(Delta)	29646	37.9512	8	0.00615476	0.00206321	0.00230733	0.002395	3.77541	0.963773	433	110	821
hCoV-19/Switzerland/BL-ETHZ-33783722/2021|EPI_ISL_4317804|2021-08-18	EPI_ISL_4317804	Switzerland	2021-08-18	2021-08-18	598	21J(Delta)	29824	37.9426	8	0.00615062	0.00201114	0.00226944	0.0024969	3.77506	0.963586	437	113	821
hCoV-19/Japan/PG-169396/2021|EPI_ISL_8108183|2021-08-19	EPI_ISL_8108183	Japan	2021-08-19	2021-08-19	599	21J(Delta)	29768	37.9535	7	0.00586224	0.00203373	0.00212557	0.002349	3.77546	0.963585	438	112	818
hCoV-19/Switzerland/SZ-ETHZ-33799882/2021|EPI_ISL_4318859|2021-08-19	EPI_ISL_4318859	Switzerland	2021-08-19	2021-08-19	599	21J(Delta)	29823	37.9673	8	0.00614665	0.00202719	0.00226877	0.0024726	3.77599	0.963887	438	113	819
hCoV-19/Belgium/UZA-UA-CV1009688760/2021|EPI_ISL_3915838|2021-08-21	EPI_ISL_3915838	Belgium	2021-08-21	2021-08-21	601	21J(Delta)	29814	37.9553	8	0.00615861	0.00203039	0.00225016	0.0025027	3.77557	0.96391	439	113	815
hCoV-19/Guadeloupe/GUA-ERFB-2069334876/2021|EPI_ISL_11984973|2021-08-23	EPI_ISL_11984973	Guadeloupe	2021-08-23	2021-08-23	603	21J(Delta)	29827	37.9488	7	0.00579785	0.00197892	0.00212891	0.0023309	3.77535	0.963892	437	113	821
hCoV-19/Sweden/20624951P/2021|EPI_ISL_3985061|2021-08-23	EPI_ISL_3985061	Sweden	2021-08-23	2021-08-23	603	21J(Delta)	29816	37.936	7	0.00570444	0.00197268	0.00203669	0.0023373	3.77489	0.963845	438	113	822
hCoV-19/Italy/VEN-IZSVe-21RS8100-2_VR/2021|EPI_ISL_3988054|2021-08-24	EPI_ISL_3988054	Italy	2021-08-24	2021-08-24	604	21A(Delta)	29810	37.9604	8	0.00608788	0.00202189	0.00227055	0.0024141	3.77566	0.963569	435	114	815
hCoV-19/Mexico/NAY_INER_IMSS_2295/2021|EPI_ISL_4299718|2021-08-24	EPI_ISL_4299718	Mexico	2021-08-24	2021-08-24	604	21I(Delta)	29745	37.9761	7	0.00589158	0.00206349	0.00213973	0.0023243	3.77637	0.964061	438	112	821
hCoV-19/Turkey/HSGM-E1022/2021|EPI_ISL_4075464|2021-08-24	EPI_ISL_4075464	Turkey	2021-08-24	2021-08-24	604	21J(Delta)	29815	37.9574	7	0.00569237	0.00199166	0.00203618	0.0022892	3.77555	0.963542	437	113	821
hCoV-19/Bangladesh/icddrb-GSB10-027/2021|EPI_ISL_4548446|2021-08-25	EPI_ISL_4548446	Bangladesh	2021-08-25	2021-08-25	605	21A(Delta)	29844	37.9406	8	0.00596863	0.00203339	0.00218267	0.0023612	3.77513	0.964147	436	113	821
hCoV-19/Brazil/SP-HIAE-ID742/2021|EPI_ISL_4081440|2021-08-25	EPI_ISL_4081440	Brazil	2021-08-25	2021-08-25	605	21J(Delta)	29817	37.9448	8	0.00611899	0.00202279	0.0022536	0.0024649	3.77503	0.963209	438	113	815
hCoV-19/Brazil/SP-IB_129093/2021|EPI_ISL_4468914|2021-08-25	EPI_ISL_4468914	Brazil	2021-08-25	2021-08-25	605	21J(Delta)	29808	37.9395	8	0.00614578	0.00203763	0.00224956	0.0024857	3.77489	0.963433	437	114	815
hCoV-19/England/BRBR-1CE018C/2021|EPI_ISL_3955003|2021-08-27	EPI_ISL_3955003	England	2021-08-27	2021-08-27	607	21J(Delta)	29766	37.9628	7	0.00581361	0.00200466	0.00211178	0.002329	3.77584	0.963851	437	112	818
hCoV-19/Nigeria/CV3293/2021|EPI_ISL_6002697|2021-08-30	EPI_ISL_6002697	Nigeria	2021-08-30	2021-08-30	610	21J(Delta)	29804	37.958	7	0.00573978	0.00199491	0.00206343	0.0023109	3.77556	0.963495	438	113	821
hCoV-19/India/KA-CBR-6463/2021|EPI_ISL_14595826|2021-09-02	EPI_ISL_14595826	India	2021-09-02	2021-09-02	613	21I(Delta)	29890	37.9291	8	0.00758134	0.00311027	0.0028221	0.0033976	3.77518	0.96554	440	113	821
hCoV-19/Vietnam/HCMC_b04_14.13/2021|EPI_ISL_6228405|2021-09-02	EPI_ISL_6228405	Vietnam	2021-09-02	2021-09-02	613	21I(Delta)	29701	37.9617	7	0.00583424	0.00200528	0.00213339	0.002318	3.77582	0.963941	436	112	823
hCoV-19/Vietnam/HCMC_b03.03_39.05/2021|EPI_ISL_6136032|2021-09-02	EPI_ISL_6136032	Vietnam	2021-09-02	2021-09-02	613	21I(Delta)	29701	37.9651	7	0.00588096	0.00201662	0.0021497	0.002335	3.77596	0.964008	437	112	816
hCoV-19/South_Korea/KDCA12893/2021|EPI_ISL_5007441|2021-09-05	EPI_ISL_5007441	South_Korea	2021-09-05	2021-09-05	616	21I(Delta)	29860	37.9571	7	0.00565735	0.00201279	0.00203226	0.0022392	3.77574	0.964233	439	112	816
hCoV-19/Netherlands/FR-RIVM-59419/2021|EPI_ISL_4545179|2021-09-06	EPI_ISL_4545179	Netherlands	2021-09-06	2021-09-06	617	21J(Delta)	29769	37.959	7	0.00586743	0.00199834	0.00217041	0.0023382	3.77567	0.963687	436	112	819
hCoV-19/Spain/CT-HUB02305/2021|EPI_ISL_5106495|2021-09-06	EPI_ISL_5106495	Spain	2021-09-06	2021-09-06	617	21J(Delta)	29809	37.9583	8	0.00612684	0.00202485	0.00225444	0.0024663	3.77554	0.9634	438	113	820
hCoV-19/France/ARA-HCL021163270601/2021|EPI_ISL_4606026|2021-09-07	EPI_ISL_4606026	France	2021-09-07	2021-09-07	618	21J(Delta)	29769	37.9388	7	0.00585254	0.00201183	0.00213804	0.0023338	3.77494	0.963553	436	112	823
hCoV-19/Sweden/20718006P/2021|EPI_ISL_4337576|2021-09-07	EPI_ISL_4337576	Sweden	2021-09-07	2021-09-07	618	21I(Delta)	29816	37.9494	7	0.00569892	0.00201148	0.00205821	0.002261	3.7754	0.963912	436	112	821
hCoV-19/Switzerland/BE-UHB-43042545/2021|EPI_ISL_4395234|2021-09-09	EPI_ISL_4395234	Switzerland	2021-09-09	2021-09-09	620	21J(Delta)	29801	37.9585	7	0.00578077	0.00200555	0.00207	0.0023411	3.77557	0.963458	437	112	820
hCoV-19/Mexico/JAL_IBT_IMSS_3267/2021|EPI_ISL_4878927|2021-09-10	EPI_ISL_4878927	Mexico	2021-09-10	2021-09-10	621	21I(Delta)	29806	37.9957	7	0.00575366	0.0020051	0.00211763	0.0022549	3.77694	0.963833	441	113	820
hCoV-19/Turkey/HSGM-E6341/2021|EPI_ISL_4892501|2021-09-10	EPI_ISL_4892501	Turkey	2021-09-10	2021-09-10	621	21J(Delta)	29805	37.9567	7	0.00573726	0.00199474	0.00205616	0.0023171	3.77546	0.963328	439	113	819
hCoV-19/Belgium/UZA-UA-8815064230/2021|EPI_ISL_4392362|2021-09-13	EPI_ISL_4392362	Belgium	2021-09-13	2021-09-13	624	21I(Delta)	29817	37.9649	8	0.00611841	0.00203332	0.00228752	0.0024142	3.77592	0.963947	439	114	819
hCoV-19/Brazil/AM-FIOCRUZ-ILMD2200004/2021|EPI_ISL_8353174|2021-09-15	EPI_ISL_8353174	Brazil	2021-09-15	2021-09-15	626	21J(Delta)	29769	37.9657	7	0.00586381	0.00201264	0.00213486	0.0023487	3.77585	0.963486	438	112	822
hCoV-19/Norway/20660/2021|EPI_ISL_4876249|2021-09-15	EPI_ISL_4876249	Norway	2021-09-15	2021-09-15	626	21I(Delta)	29806	37.9689	8	0.00616175	0.0020056	0.00210156	0.0026668	3.77606	0.9639	439	113	818
hCoV-19/Wales/PHWC-PD6M7Y/2021|EPI_ISL_5044207|2021-09-18	EPI_ISL_5044207	Wales	2021-09-18	2021-09-18	629	21J(Delta)	29780	37.955	8	0.00628572	0.00202623	0.00240138	0.0024081	3.77553	0.963734	438	113	819
hCoV-19/England/ALDP-1F0F2AF/2021|EPI_ISL_4588114|2021-09-20	EPI_ISL_4588114	England	2021-09-20	2021-09-20	631	21J(Delta)	29769	37.9489	7	0.00582747	0.00202729	0.00209897	0.0023397	3.77535	0.963821	437	112	817
hCoV-19/Finland/THL-202128413/2021|EPI_ISL_5641557|2021-09-20	EPI_ISL_5641557	Finland	2021-09-20	2021-09-20	631	21J(Delta)	29840	37.9457	7	0.00573423	0.00199298	0.00205215	0.0023191	3.77528	0.964075	438	112	819
hCoV-19/Peru/CAL-C08m37/2021|EPI_ISL_10329132|2021-09-20	EPI_ISL_10329132	Peru	2021-09-20	2021-09-20	631	21J(Delta)	29807	37.9575	7	0.00581324	0.00197014	0.00213556	0.0023415	3.77564	0.963868	437	112	820
hCoV-19/Spain/EX-BA_862256/2021|EPI_ISL_15821963|2021-09-22	EPI_ISL_15821963	Spain	2021-09-22	2021-09-22	633	21J(Delta)	29770	37.9409	8	0.00635306	0.00202802	0.00215741	0.0027864	3.77512	0.964058	436	113	821
hCoV-19/Malaysia/UNIMAS-B10524/2021|EPI_ISL_6586360|2021-09-24	EPI_ISL_6586360	Malaysia	2021-09-24	2021-09-24	635	21J(Delta)	29695	37.9323	7	0.00594193	0.00202577	0.00214183	0.0024011	3.77476	0.963799	436	111	818
hCoV-19/Mexico/TAB-INMEGEN-30-99/2021|EPI_ISL_5030942|2021-09-25	EPI_ISL_5030942	Mexico	2021-09-25	2021-09-25	636	21J(Delta)	29818	37.92	8	0.00615344	0.0020463	0.00226392	0.0024605	3.77421	0.963445	437	113	820
hCoV-19/Germany/SH-RKI-I-279302/2021|EPI_ISL_5120997|2021-09-28	EPI_ISL_5120997	Germany	2021-09-28	2021-09-28	639	21J(Delta)	29809	37.9349	8	0.00618101	0.00205327	0.00225208	0.0024989	3.77471	0.963333	437	113	819
hCoV-19/England/MILK-1FE4B5A/2021|EPI_ISL_4899053|2021-09-29	EPI_ISL_4899053	England	2021-09-29	2021-09-29	640	21J(Delta)	29769	37.9522	7	0.00584848	0.00201577	0.00211802	0.0023535	3.77545	0.963754	438	112	816
hCoV-19/USA/NJ-CDC-LC0310613/2021|EPI_ISL_5185908|2021-09-30	EPI_ISL_5185908	USA	2021-09-30	2021-09-30	641	21J(Delta)	29308	37.8804	7	0.0061229	0.00208671	0.00216854	0.0025027	3.77292	0.963491	417	104	816
hCoV-19/Norway/22954/2021|EPI_ISL_5634012|2021-10-01	EPI_ISL_5634012	Norway	2021-10-01	2021-10-01	642	21J(Delta)	29815	37.9473	8	0.0061535	0.00199145	0.0020717	0.0027015	3.77533	0.964011	437	113	822
hCoV-19/Mexico/NLE_InDRE_FB47193_S8689/2021|EPI_ISL_6097723|2021-10-04	EPI_ISL_6097723	Mexico	2021-10-04	2021-10-04	645	21J(Delta)	29815	37.9473	8	0.00615096	0.00202883	0.0022709	0.0024723	3.77522	0.963609	437	113	817
hCoV-19/Northern_Ireland/NIRE-013008/2021|EPI_ISL_10160091|2021-10-04	EPI_ISL_10160091	Northern_Ireland	2021-10-04	2021-10-04	645	21J(Delta)	29769	37.9556	7	0.00582687	0.00201076	0.00211695	0.0023356	3.77553	0.96362	437	112	820
hCoV-19/France/GES-HMN-21102120475/2021|EPI_ISL_5691743|2021-10-05	EPI_ISL_5691743	France	2021-10-05	2021-10-05	646	21J(Delta)	29793	37.9687	7	0.0058185	0.0019993	0.00210831	0.0023399	3.77606	0.963985	438	113	820
hCoV-19/France/GES-HMN-21102110182/2021|EPI_ISL_5691750|2021-10-05	EPI_ISL_5691750	France	2021-10-05	2021-10-05	646	21J(Delta)	29775	37.9244	7	0.00587072	0.00200102	0.00215016	0.0023624	3.77437	0.963359	435	112	819
hCoV-19/Finland/THL-202128896/2021|EPI_ISL_6900746|2021-10-06	EPI_ISL_6900746	Finland	2021-10-06	2021-10-06	647	21J(Delta)	29840	37.9558	7	0.00568684	0.00198461	0.00203567	0.0022948	3.77562	0.964008	435	112	813
hCoV-19/USA/MI-CDC-STM-000740338/2021|EPI_ISL_5522227|2021-10-06	EPI_ISL_5522227	USA	2021-10-06	2021-10-06	647	21I(Delta)	29888	37.9182	8	0.0075307	0.00308052	0.00282432	0.0033681	3.77472	0.965203	439	112	818
hCoV-19/Scotland/QEUH-20A5465/2021|EPI_ISL_5246379|2021-10-08	EPI_ISL_5246379	Scotland	2021-10-08	2021-10-08	649	21J(Delta)	29764	37.9519	8	0.00628631	0.00202297	0.00239557	0.0024224	3.7754	0.96358	437	113	817
hCoV-19/South_Korea/KDCA16471/2021|EPI_ISL_6746345|2021-10-08	EPI_ISL_6746345	South_Korea	2021-10-08	2021-10-08	649	21J(Delta)	29888	37.9082	8	0.00762064	0.00311071	0.00280931	0.0034493	3.7743	0.964936	438	113	817
hCoV-19/Costa_Rica/INC-1461-708486/2021|EPI_ISL_5999273|2021-10-11	EPI_ISL_5999273	Costa_Rica	2021-10-11	2021-10-11	652	21J(Delta)	29778	37.9844	7	0.00597097	0.00202683	0.00220095	0.0023782	3.77663	0.964202	438	113	821
hCoV-19/Wales/PHWC-PRPD5Q/2021|EPI_ISL_5500257|2021-10-11	EPI_ISL_5500257	Wales	2021-10-11	2021-10-11	652	21J(Delta)	29820	37.9678	7	0.00577016	0.00199909	0.00209756	0.0023032	3.77593	0.963649	439	114	820
hCoV-19/Denmark/DCGC-185603/2021|EPI_ISL_5404441|2021-10-13	EPI_ISL_5404441	Denmark	2021-10-13	2021-10-13	654	21J(Delta)	29769	37.9422	7	0.00586467	0.00201899	0.00212463	0.0023555	3.77506	0.96362	435	111	814
hCoV-19/Poland/PL_P5227/2021|EPI_ISL_6641588|2021-10-13	EPI_ISL_6641588	Poland	2021-10-13	2021-10-13	654	21I(Delta)	29764	37.9552	8	0.0062541	0.00203964	0.0024109	0.0023503	3.77563	0.963983	436	111	817
hCoV-19/Belgium/CHUNamur13669484/2021|EPI_ISL_5479662|2021-10-15	EPI_ISL_5479662	Belgium	2021-10-15	2021-10-15	656	21J(Delta)	29701	37.9651	7	0.00594955	0.00201739	0.00216629	0.0024154	3.7759	0.963873	439	111	818
hCoV-19/Mexico/MIC-InDRE_FB49748_S9234/2021|EPI_ISL_6810057|2021-10-17	EPI_ISL_6810057	Mexico	2021-10-17	2021-10-17	658	21J(Delta)	29816	37.9461	8	0.00613344	0.00203183	0.00227227	0.0024453	3.77512	0.963442	437	113	818
hCoV-19/Denmark/DCGC-191567/2021|EPI_ISL_5734321|2021-10-20	EPI_ISL_5734321	Denmark	2021-10-20	2021-10-20	661	21J(Delta)	29785	37.9453	7	0.00586712	0.00202768	0.00210377	0.0023717	3.77514	0.963505	438	113	819
hCoV-19/South_Korea/KDCA18419/2021|EPI_ISL_7692451|2021-10-22	EPI_ISL_7692451	South_Korea	2021-10-22	2021-10-22	663	21I(Delta)	29890	37.899	8	0.00762273	0.00311297	0.00286042	0.0033959	3.77406	0.965206	438	112	818
hCoV-19/Northern_Ireland/NIRE-0143f4/2021|EPI_ISL_10163481|2021-10-24	EPI_ISL_10163481	Northern_Ireland	2021-10-24	2021-10-24	665	21J(Delta)	29769	37.9422	7	0.00576431	0.00201947	0.00206497	0.0023081	3.77506	0.96362	435	110	820
hCoV-19/Slovenia/441840/2021|EPI_ISL_7965458|2021-10-24	EPI_ISL_7965458	Slovenia	2021-10-24	2021-10-24	665	21J(Delta)	29789	37.9503	7	0.00584541	0.00201025	0.00210181	0.002384	3.77533	0.963711	440	113	822
hCoV-19/Canada/BC-BCCDC-238094/2021|EPI_ISL_6750809|2021-10-26	EPI_ISL_6750809	Canada	2021-10-26	2021-10-26	667	21J(Delta)	29701	37.9516	7	0.0059193	0.00202287	0.00213014	0.0024101	3.77538	0.963671	435	112	818
hCoV-19/Wales/PHWC-PRHGHK/2021|EPI_ISL_6293613|2021-10-27	EPI_ISL_6293613	Wales	2021-10-27	2021-10-27	668	21J(Delta)	29860	37.9002	9	0.00801851	0.00314502	0.00299843	0.0036146	3.77393	0.964568	437	113	817
hCoV-19/USA/IN-CDC-QDX30656447/2021|EPI_ISL_6656803|2021-10-29	EPI_ISL_6656803	USA	2021-10-29	2021-10-29	670	21J(Delta)	29767	37.9481	7	0.00584636	0.00200577	0.00212803	0.0023519	3.77528	0.963685	436	112	817
hCoV-19/Wales/PHWC-PFY4JI/2021|EPI_ISL_6285938|2021-10-29	EPI_ISL_6285938	Wales	2021-10-29	2021-10-29	670	21J(Delta)	29857	37.9174	8	0.00768411	0.00311245	0.00285306	0.0034813	3.77465	0.965067	439	113	819
hCoV-19/Argentina/INEI113716/2021|EPI_ISL_8688787|2021-11-02	EPI_ISL_8688787	Argentina	2021-11-02	2021-11-02	674	20J(Gamma,V3)	29793	37.9519	7	0.00586817	0.00206467	0.0021253	0.0022894	3.77547	0.963985	440	114	819
hCoV-19/Poland/1030SNR21_wsserze/2021|EPI_ISL_6833126|2021-11-04	EPI_ISL_6833126	Poland	2021-11-04	2021-11-04	676	21J(Delta)	29740	37.9523	7	0.0059131	0.00203625	0.00214189	0.0023717	3.77539	0.963484	438	112	819
hCoV-19/Wales/MILK-295A053/2021|EPI_ISL_6214826|2021-11-04	EPI_ISL_6214826	Wales	2021-11-04	2021-11-04	676	21J(Delta)	29764	37.925	8	0.00626661	0.00204651	0.00235385	0.0024271	3.77445	0.963513	435	113	819
hCoV-19/Scotland/QEUH-296D61F/2021|EPI_ISL_6235273|2021-11-05	EPI_ISL_6235273	Scotland	2021-11-05	2021-11-05	677	21J(Delta)	29749	37.9509	8	0.00630856	0.00202835	0.00244859	0.0023853	3.77538	0.963595	439	112	818
hCoV-19/Mexico/BCN_INER_IMSS_3466/2021|EPI_ISL_7729035|2021-11-08	EPI_ISL_7729035	Mexico	2021-11-08	2021-11-08	680	21J(Delta)	29745	37.9627	7	0.00590783	0.00201534	0.00215181	0.0023771	3.77587	0.963994	436	111	817
hCoV-19/Switzerland/ZH-ETHZ-34706412/2021|EPI_ISL_6824368|2021-11-08	EPI_ISL_6824368	Switzerland	2021-11-08	2021-11-08	680	21J(Delta)	29810	37.9537	8	0.00614207	0.00202615	0.00224469	0.0024913	3.77532	0.963167	438	114	823
hCoV-19/Netherlands/UT-RIVM-73063/2021|EPI_ISL_7471953|2021-11-09	EPI_ISL_7471953	Netherlands	2021-11-09	2021-11-09	681	21I(Delta)	29760	37.9738	7	0.00586923	0.00200041	0.00219967	0.0023104	3.77627	0.963978	437	111	820
hCoV-19/Italy/SAR-AOUSS-644/2021|EPI_ISL_16336971|2021-11-10	EPI_ISL_16336971	Italy	2021-11-10	2021-11-10	682	21J(Delta)	29800	37.9597	7	0.00581545	0.00199588	0.00212773	0.0023184	3.7757	0.963758	437	113	818
hCoV-19/England/MILK-2A3BEC6/2021|EPI_ISL_6503523|2021-11-12	EPI_ISL_6503523	England	2021-11-12	2021-11-12	684	21J(Delta)	29764	37.9351	8	0.00627843	0.00203379	0.00239146	0.002415	3.77482	0.96358	436	112	818
hCoV-19/Northern_Ireland/NIRE-01519b/2021|EPI_ISL_10166042|2021-11-13	EPI_ISL_10166042	Northern_Ireland	2021-11-13	2021-11-13	685	21J(Delta)	29769	37.9522	7	0.00591728	0.00203088	0.00215541	0.0023766	3.7754	0.96362	437	112	818
hCoV-19/Belgium/rega-19999/2021|EPI_ISL_7593750|2021-11-15	EPI_ISL_7593750	Belgium	2021-11-15	2021-11-15	687	21J(Delta)	29701	37.9314	7	0.0059057	0.00198598	0.0021481	0.0024085	3.77466	0.963537	437	113	818
hCoV-19/Norway/OUS-17745/2021|EPI_ISL_7984081|2021-11-15	EPI_ISL_7984081	Norway	2021-11-15	2021-11-15	687	21J(Delta)	29815	37.9406	8	0.00616324	0.00199305	0.00207317	0.0027112	3.77507	0.96381	438	113	819
hCoV-19/Spain/IB-HUSE-03025/2021|EPI_ISL_6875427|2021-11-16	EPI_ISL_6875427	Spain	2021-11-16	2021-11-16	688	21J(Delta)	29795	37.9627	7	0.00581921	0.00199104	0.00212285	0.0023331	3.7758	0.963786	436	114	819
hCoV-19/Turkey/HSGM-F2338/2021|EPI_ISL_6932612|2021-11-18	EPI_ISL_6932612	Turkey	2021-11-18	2021-11-18	690	21J(Delta)	29805	37.9534	7	0.00576302	0.00203096	0.00205589	0.0023055	3.77532	0.963328	438	113	817
hCoV-19/Brazil/PA-FIOCRUZ-64625/2021|EPI_ISL_8332305|2021-11-19	EPI_ISL_8332305	Brazil	2021-11-19	2021-11-19	691	21J(Delta)	29803	37.9458	7	0.00572175	0.0019743	0.00203071	0.0023506	3.77516	0.963594	436	114	818
hCoV-19/Northern_Ireland/NIRE-015b36/2021|EPI_ISL_10168050|2021-11-20	EPI_ISL_10168050	Northern_Ireland	2021-11-20	2021-11-20	692	21J(Delta)	29769	37.9556	7	0.00578941	0.00196844	0.00212135	0.0023389	3.77552	0.96362	438	112	817
hCoV-19/Northern_Ireland/NIRE-015c24/2021|EPI_ISL_10168274|2021-11-21	EPI_ISL_10168274	Northern_Ireland	2021-11-21	2021-11-21	693	21J(Delta)	29769	37.9321	7	0.00577254	0.0020099	0.00209081	0.0023132	3.77466	0.963418	436	111	818
hCoV-19/France/BRE-IPP44334/2021|EPI_ISL_7588662|2021-11-22	EPI_ISL_7588662	France	2021-11-22	2021-11-22	694	21J(Delta)	29769	37.9254	7	0.00578887	0.00197357	0.00215231	0.0022849	3.77446	0.96362	437	111	819
hCoV-19/Scotland/QEUH-2B8AF3D/2021|EPI_ISL_6875176|2021-11-22	EPI_ISL_6875176	Scotland	2021-11-22	2021-11-22	694	21J(Delta)	29764	37.9418	8	0.00627126	0.00202485	0.00238255	0.0024123	3.77506	0.96358	436	111	816
hCoV-19/Italy/LAZ-ID888UTV/2021|EPI_ISL_13018348|2021-11-26	EPI_ISL_13018348	Italy	2021-11-26	2021-11-26	698	21J(Delta)	29778	37.9609	7	0.00589951	0.00202709	0.00212767	0.0023818	3.77582	0.964067	439	114	818
hCoV-19/Mauritius/CERI-KRISP-K033112/2021|EPI_ISL_7860011|2021-11-26	EPI_ISL_7860011	Mauritius	2021-11-26	2021-11-26	698	21J(Delta)	29763	37.9364	8	0.00626873	0.00204396	0.0024726	0.0023887	3.77477	0.963344	436	113	819
hCoV-19/Denmark/DCGC-249248/2021|EPI_ISL_7288478|2021-11-27	EPI_ISL_7288478	Denmark	2021-11-27	2021-11-27	699	21J(Delta)	29646	37.9073	8	0.00619381	0.00200807	0.00230637	0.0025154	3.77375	0.963368	430	109	820
hCoV-19/France/ARA-LBZCentre-7000513075/2021|EPI_ISL_14233793|2021-11-29	EPI_ISL_14233793	France	2021-11-29	2021-11-29	701	21J(Delta)	29764	37.9519	7	0.00595102	0.00203252	0.00217891	0.0023801	3.77545	0.963782	436	113	818
hCoV-19/Italy/EMR_AUSLRomagna_C106-21-22/2021|EPI_ISL_7229768|2021-12-02	EPI_ISL_7229768	Italy	2021-12-02	2021-12-02	704	21I(Delta)	29800	37.9597	7	0.00578107	0.00201619	0.00211939	0.0022704	3.77577	0.964027	437	111	818
hCoV-19/Malaysia/TIDREC-NSC484/2021|EPI_ISL_8170497|2021-12-03	EPI_ISL_8170497	Malaysia	2021-12-03	2021-12-03	705	21J(Delta)	29821	37.9296	9	0.00668252	0.00205281	0.00226062	0.0030039	3.77464	0.96375	438	113	817
hCoV-19/Belgium/rega-22017/2021|EPI_ISL_7983260|2021-12-04	EPI_ISL_7983260	Belgium	2021-12-04	2021-12-04	706	21J(Delta)	29701	37.9246	7	0.00589201	0.00199866	0.00213431	0.0023889	3.77451	0.963873	435	112	819
hCoV-19/Finland/R-17436/2021|EPI_ISL_8604402|2021-12-04	EPI_ISL_8604402	Finland	2021-12-04	2021-12-04	706	21J(Delta)	29842	37.9499	7	0.00574854	0.00199555	0.00206206	0.0023209	3.77536	0.963876	438	113	818
hCoV-19/Denmark/DCGC-268598/2021|EPI_ISL_7902973|2021-12-05	EPI_ISL_7902973	Denmark	2021-12-05	2021-12-05	707	21J(Delta)	29772	37.9383	7	0.00582728	0.00200413	0.00212404	0.0023376	3.77496	0.963791	437	112	820
hCoV-19/France/COR-HCL021220433201/2021|EPI_ISL_7891922|2021-12-06	EPI_ISL_7891922	France	2021-12-06	2021-12-06	708	21J(Delta)	29806	37.9185	8	0.00624289	0.00204277	0.00236213	0.0023796	3.77426	0.963699	438	114	819
hCoV-19/Norway/35601/2021|EPI_ISL_9480291|2021-12-09	EPI_ISL_9480291	Norway	2021-12-09	2021-12-09	711	21J(Delta)	29815	37.9272	8	0.00611715	0.00198569	0.00204905	0.0026935	3.77464	0.964078	436	115	815
hCoV-19/Indonesia/KI-GS-FKUINIHRD-0421/2021|EPI_ISL_11079421|2021-12-10	EPI_ISL_11079421	Indonesia	2021-12-10	2021-12-10	712	21I(Delta)	29816	37.9763	7	0.00578726	0.0020145	0.00212112	0.0022801	3.77636	0.964113	439	113	821
hCoV-19/Spain/GA-SCQ_21-724830/2021|EPI_ISL_8766775|2021-12-11	EPI_ISL_8766775	Spain	2021-12-11	2021-12-11	713	21J(Delta)	29890	37.9224	8	0.00763125	0.00313734	0.00275769	0.0034915	3.77483	0.965072	440	113	816
hCoV-19/Poland/PZH-GUM-4490/2021|EPI_ISL_8125284|2021-12-13	EPI_ISL_8125284	Poland	2021-12-13	2021-12-13	715	21J(Delta)	29701	37.9516	7	0.00590802	0.00200492	0.0021566	0.0023811	3.77544	0.963873	439	112	820
hCoV-19/Norway/33435/2021|EPI_ISL_8888952|2021-12-15	EPI_ISL_8888952	Norway	2021-12-15	2021-12-15	717	21J(Delta)	29815	37.9306	8	0.00619484	0.00201191	0.00205685	0.0027575	3.77469	0.96381	436	114	820
hCoV-19/Italy/LOM-ASSTMonza-619063-20211216081300/2021|EPI_ISL_7987321|2021-12-16	EPI_ISL_7987321	Italy	2021-12-16	2021-12-16	718	21I(Delta)	29703	37.9457	8	0.00638824	0.00198728	0.00213051	0.0028987	3.77535	0.964414	435	111	817
hCoV-19/Belgium/UZA-UA-2815929720/2021|EPI_ISL_8656537|2021-12-17	EPI_ISL_8656537	Belgium	2021-12-17	2021-12-17	719	21J(Delta)	29800	37.9295	7	0.00577621	0.00200599	0.00206795	0.0023335	3.77455	0.963423	438	113	818
hCoV-19/Italy/LIG-210941821/2021|EPI_ISL_8183386|2021-12-17	EPI_ISL_8183386	Italy	2021-12-17	2021-12-17	719	21J(Delta)	29800	37.9497	7	0.00581703	0.00201435	0.00210321	0.0023239	3.77527	0.96349	438	114	819
hCoV-19/Poland/PZH-GUM-4393/2021|EPI_ISL_8125202|2021-12-17	EPI_ISL_8125202	Poland	2021-12-17	2021-12-17	719	21J(Delta)	29701	37.9449	7	0.0059508	0.00201439	0.00216596	0.0024038	3.7752	0.963873	436	112	818
hCoV-19/Czech_Republic/UMTM367025/2021|EPI_ISL_8657418|2021-12-27	EPI_ISL_8657418	Czech_Republic	2021-12-27	2021-12-27	729	21K(Omicron)	29814	37.9486	8	0.00614381	0.00193536	0.00211442	0.0027221	3.77557	0.964513	441	115	818
hCoV-19/Poland/PZH-GUM-5242/2021|EPI_ISL_8716588|2021-12-28	EPI_ISL_8716588	Poland	2021-12-28	2021-12-28	730	21J(Delta)	29701	37.928	7	0.005922	0.00201092	0.00215355	0.002391	3.77467	0.964008	437	112	816
hCoV-19/Poland/PZH-GUM-5522/2021|EPI_ISL_8716844|2021-12-29	EPI_ISL_8716844	Poland	2021-12-29	2021-12-29	731	21J(Delta)	29701	37.9314	7	0.00592612	0.00200087	0.00215671	0.0024033	3.77461	0.963335	435	111	815
hCoV-19/Poland/PZH-GUM-5137/2021|EPI_ISL_8658474|2021-12-29	EPI_ISL_8658474	Poland	2021-12-29	2021-12-29	731	21J(Delta)	29701	37.9381	7	0.0059057	0.00201943	0.00212694	0.0023896	3.77491	0.963604	436	111	819
hCoV-19/Mexico/BCN_InDRE_FB656_E02313375865_S10491/2021|EPI_ISL_9093021|2021-12-30	EPI_ISL_9093021	Mexico	2021-12-30	2021-12-30	732	21K(Omicron)	29798	37.969	7	0.00565513	0.00194173	0.00214633	0.0021665	3.77625	0.964628	442	113	818
hCoV-19/USA/WI-CDC-ASC210500952/2021|EPI_ISL_8951451|2021-12-30	EPI_ISL_8951451	USA	2021-12-30	2021-12-30	732	21J(Delta)	29816	37.9394	8	0.0063223	0.00201628	0.00210488	0.0028431	3.77494	0.963577	439	113	818
hCoV-19/Australia/ACT2626/2022|EPI_ISL_8768450|2022-01-02	EPI_ISL_8768450	Australia	2022-01-02	2022-01-02	735	21K(Omicron)	29747	37.9635	8	0.00619148	0.00196599	0.00247659	0.0022805	3.77607	0.964467	441	112	818
hCoV-19/United_Arab_Emirates/BTC-10857/2022|EPI_ISL_16814459|2022-01-02	EPI_ISL_16814459	United_Arab_Emirates	2022-01-02	2022-01-02	735	21K(Omicron)	29872	37.9318	8	0.00755065	0.00311324	0.00282543	0.003372	3.77534	0.96572	443	113	817
hCoV-19/Canada/BC-BCCDC-320246/2022|EPI_ISL_9435309|2022-01-03	EPI_ISL_9435309	Canada	2022-01-03	2022-01-03	736	21K(Omicron)	29684	37.9666	7	0.00584079	0.00194371	0.00223209	0.0022721	3.77613	0.964358	441	112	820
hCoV-19/Bulgaria/22BG-NC_015810_R27/2022|EPI_ISL_10861301|2022-01-05	EPI_ISL_10861301	Bulgaria	2022-01-05	2022-01-05	738	21K(Omicron)	29743	37.9686	7	0.00578459	0.00194823	0.00222466	0.0022245	3.77629	0.964664	442	112	817
hCoV-19/Germany/BY-RKI-I-473709/2022|EPI_ISL_9230617|2022-01-06	EPI_ISL_9230617	Germany	2022-01-06	2022-01-06	739	21K(Omicron)	29862	37.9077	8	0.00750382	0.00309179	0.00279263	0.0033704	3.77447	0.965575	441	114	820
hCoV-19/South_Africa/NICD-N28373/2022|EPI_ISL_9402106|2022-01-06	EPI_ISL_9402106	South_Africa	2022-01-06	2022-01-06	739	21L(Omicron)	29728	37.9104	8	0.0061595	0.00196035	0.00243534	0.0023609	3.77392	0.963402	437	112	818
hCoV-19/Mexico/CMX-INMEGEN-50-337/2022|EPI_ISL_8797623|2022-01-07	EPI_ISL_8797623	Mexico	2022-01-07	2022-01-07	740	21K(Omicron)	29783	37.978	7	0.00575055	0.00193735	0.00221885	0.0022061	3.77659	0.964644	443	114	821
hCoV-19/Slovenia/27777/2022|EPI_ISL_9504880|2022-01-09	EPI_ISL_9504880	Slovenia	2022-01-09	2022-01-09	742	21J(Delta)	29797	37.9501	8	0.00622449	0.00200801	0.00239755	0.0023612	3.7755	0.964191	435	114	824
hCoV-19/Canada/BC-BCCDC-325345/2022|EPI_ISL_9763547|2022-01-11	EPI_ISL_9763547	Canada	2022-01-11	2022-01-11	744	21K(Omicron)	29684	37.97	7	0.00583366	0.00194371	0.00224831	0.0022505	3.77627	0.964425	440	112	817
hCoV-19/England/ALDP-3295C89/2022|EPI_ISL_8969739|2022-01-13	EPI_ISL_8969739	England	2022-01-13	2022-01-13	746	21K(Omicron)	29747	37.9568	8	0.00617461	0.00196965	0.00245888	0.0022743	3.7758	0.964333	442	112	818
hCoV-19/Japan/TKYkbm0282/2022|EPI_ISL_9402784|2022-01-13	EPI_ISL_9402784	Japan	2022-01-13	2022-01-13	746	21K(Omicron)	29752	37.9638	7	0.00573156	0.00195003	0.00219086	0.0022017	3.77606	0.964372	441	112	818
hCoV-19/Scotland/QEUH-32B2EEA/2022|EPI_ISL_8961761|2022-01-13	EPI_ISL_8961761	Scotland	2022-01-13	2022-01-13	746	21K(Omicron)	29747	37.9601	8	0.00615533	0.00196411	0.00245955	0.0022622	3.77592	0.964333	441	112	819
hCoV-19/Finland/VI-697/2022|EPI_ISL_12322923|2022-01-14	EPI_ISL_12322923	Finland	2022-01-14	2022-01-14	747	21K(Omicron)	29807	37.9575	7	0.00564559	0.00193414	0.00215313	0.0021631	3.77584	0.964539	442	113	817
hCoV-19/Slovakia/UKBA-8706/2022|EPI_ISL_9594432|2022-01-15	EPI_ISL_9594432	Slovakia	2022-01-15	2022-01-15	748	21K(Omicron)	29684	37.9598	7	0.00580718	0.00194371	0.00221955	0.0022523	3.7759	0.964358	441	112	823
hCoV-19/Brazil/AP-FIOCRUZ-7172/2022|EPI_ISL_11415742|2022-01-16	EPI_ISL_11415742	Brazil	2022-01-16	2022-01-16	749	21K(Omicron)	29752	37.9706	7	0.0057369	0.00195439	0.00219277	0.0022047	3.77627	0.964305	442	113	817
hCoV-19/Ireland/LH-NVRL-S22IRL00070904/2022|EPI_ISL_11375875|2022-01-18	EPI_ISL_11375875	Ireland	2022-01-18	2022-01-18	751	21K(Omicron)	29687	37.9627	7	0.00586742	0.00195955	0.00225434	0.002268	3.77603	0.964463	441	112	821
hCoV-19/Japan/PG-200900/2022|EPI_ISL_11705578|2022-01-18	EPI_ISL_11705578	Japan	2022-01-18	2022-01-18	751	21K(Omicron)	29751	37.9617	7	0.00576048	0.00194969	0.00220598	0.0022179	3.77601	0.964405	441	112	819
hCoV-19/Norway/OUS-19926/2022|EPI_ISL_9748121|2022-01-18	EPI_ISL_9748121	Norway	2022-01-18	2022-01-18	751	21K(Omicron)	29767	37.9682	7	0.00569745	0.00194694	0.0021702	0.0021925	3.77621	0.964424	441	112	820
hCoV-19/Poland/PZH-GUM-9024/2022|EPI_ISL_9392471|2022-01-18	EPI_ISL_9392471	Poland	2022-01-18	2022-01-18	751	21K(Omicron)	29675	37.968	7	0.00585464	0.0019451	0.00225265	0.0022662	3.77624	0.964583	441	112	820
hCoV-19/Tunisia/S-2531/2022|EPI_ISL_16185969|2022-01-19	EPI_ISL_16185969	Tunisia	2022-01-19	2022-01-19	752	21K(Omicron)	29792	37.9565	7	0.00567164	0.00195387	0.00214378	0.0021885	3.77579	0.964286	441	112	819
hCoV-19/Panama/M182117-GMI/2022|EPI_ISL_11854811|2022-01-20	EPI_ISL_11854811	Panama	2022-01-20	2022-01-20	753	21K(Omicron)	29802	37.9471	7	0.00565134	0.00195504	0.0021502	0.0021575	3.77547	0.964432	441	113	816
hCoV-19/Ireland/D-NVRL-G22IRL18431/2022|EPI_ISL_12141898|2022-01-22	EPI_ISL_12141898	Ireland	2022-01-22	2022-01-22	755	21K(Omicron)	29687	37.9695	7	0.00585005	0.00196278	0.00223482	0.0022649	3.77624	0.964395	440	112	819
hCoV-19/Japan/PG-188993/2022|EPI_ISL_10669696|2022-01-23	EPI_ISL_10669696	Japan	2022-01-23	2022-01-23	756	21K(Omicron)	29751	37.9617	7	0.00574961	0.00195401	0.00219811	0.0022088	3.77598	0.964337	441	112	820
hCoV-19/Japan/PG-205019/2022|EPI_ISL_11709726|2022-01-26	EPI_ISL_11709726	Japan	2022-01-26	2022-01-26	759	21K(Omicron)	29751	37.9617	7	0.00574807	0.00193874	0.0022058	0.0022236	3.77604	0.964539	441	112	821
hCoV-19/Puerto_Rico/PR-CDC-QDX33398447/2022|EPI_ISL_9956628|2022-01-28	EPI_ISL_9956628	Puerto_Rico	2022-01-28	2022-01-28	761	21K(Omicron)	29747	37.9601	8	0.00615326	0.00197039	0.00246002	0.0022536	3.77588	0.964198	441	112	819
hCoV-19/USA/MS-SRL_330449106/2022|EPI_ISL_12309722|2022-01-29	EPI_ISL_12309722	USA	2022-01-29	2022-01-29	762	21K(Omicron)	29723	37.9672	7	0.0058765	0.0019687	0.00226481	0.0022573	3.77612	0.964169	441	112	819
hCoV-19/Brazil/BA-LACENBA-292427997/2022|EPI_ISL_13071489|2022-02-02	EPI_ISL_13071489	Brazil	2022-02-02	2022-02-02	766	21K(Omicron)	29788	37.9683	7	0.00565519	0.00191774	0.00215362	0.0021992	3.77616	0.964281	442	112	821
hCoV-19/Bulgaria/22BG-NC_017471_R28/2022|EPI_ISL_11739311|2022-02-03	EPI_ISL_11739311	Bulgaria	2022-02-03	2022-02-03	767	21K(Omicron)	29752	37.9638	7	0.0057584	0.00195439	0.00219014	0.0022245	3.77611	0.964574	441	112	818
hCoV-19/Netherlands/ZH-RIVM-87305/2022|EPI_ISL_10346885|2022-02-03	EPI_ISL_10346885	Netherlands	2022-02-03	2022-02-03	767	21K(Omicron)	29743	37.972	7	0.00579807	0.00195576	0.00224352	0.0022108	3.77638	0.964529	441	112	818
hCoV-19/Mexico/GUA_IBT_IMSS_6357/2022|EPI_ISL_10436226|2022-02-04	EPI_ISL_10436226	Mexico	2022-02-04	2022-02-04	768	21K(Omicron)	29789	37.9637	7	0.00567604	0.0019352	0.00215706	0.00219	3.77598	0.964181	442	113	815
hCoV-19/Scotland/QEUH-35C63A5/2022|EPI_ISL_9902106|2022-02-06	EPI_ISL_9902106	Scotland	2022-02-06	2022-02-06	770	21K(Omicron)	29747	37.9601	8	0.00619829	0.00196599	0.00248197	0.0022787	3.77591	0.964265	441	112	821
hCoV-19/England/LSPA-3642B3F/2022|EPI_ISL_10003724|2022-02-07	EPI_ISL_10003724	England	2022-02-07	2022-02-07	771	21K(Omicron)	29749	37.971	8	0.0061581	0.00197058	0.00245742	0.0022631	3.77626	0.9642	441	112	820
hCoV-19/France/NAQ-HCL722000716801/2022|EPI_ISL_10366990|2022-02-07	EPI_ISL_10366990	France	2022-02-07	2022-02-07	771	21K(Omicron)	29747	37.9568	8	0.00619584	0.00197687	0.00247476	0.0022745	3.77584	0.964467	440	112	822
hCoV-19/Switzerland/BE-ETHZ-36228533/2022|EPI_ISL_10276928|2022-02-07	EPI_ISL_10276928	Switzerland	2022-02-07	2022-02-07	771	21K(Omicron)	29833	37.911	8	0.00761407	0.00310298	0.00287141	0.0033957	3.77452	0.965307	440	113	819
hCoV-19/Canada/BC-BCCDC-356911/2022|EPI_ISL_10789187|2022-02-08	EPI_ISL_10789187	Canada	2022-02-08	2022-02-08	772	21K(Omicron)	29684	37.9666	7	0.00585703	0.00194371	0.00225545	0.0022744	3.77613	0.964358	441	112	821
hCoV-19/India/GJ-INSACOG-GBRC5991/2022|EPI_ISL_10749264|2022-02-09	EPI_ISL_10749264	India	2022-02-09	2022-02-09	773	21L(Omicron)	29755	37.9163	7	0.00572858	0.00190481	0.00218004	0.0022473	3.77411	0.963468	437	113	820
hCoV-19/Poland/PZH-GUM-13178/2022|EPI_ISL_10720179|2022-02-09	EPI_ISL_10720179	Poland	2022-02-09	2022-02-09	773	21K(Omicron)	29684	37.9598	7	0.00580718	0.00194371	0.00221955	0.0022523	3.7759	0.964358	440	112	808
hCoV-19/England/LSPA-3661D43/2022|EPI_ISL_9994690|2022-02-10	EPI_ISL_9994690	England	2022-02-10	2022-02-10	774	21K(Omicron)	29747	37.95	8	0.00618957	0.00196004	0.00249884	0.002259	3.77552	0.964131	439	111	818
hCoV-19/India/RJ-SMS-ICMR-INSACOG-TS-9106/2022|EPI_ISL_10951343|2022-02-10	EPI_ISL_10951343	India	2022-02-10	2022-02-10	774	21L(Omicron)	29512	37.8727	8	0.00608236	0.00196167	0.00241316	0.0023194	3.77237	0.962388	434	111	819
hCoV-19/Turkey/HSGM-G1095/2022|EPI_ISL_10016671|2022-02-11	EPI_ISL_10016671	Turkey	2022-02-11	2022-02-11	775	21K(Omicron)	29786	37.9608	7	0.0056645	0.00193451	0.00212983	0.0022135	3.77587	0.964144	440	111	817
hCoV-19/Norway/8894/2022|EPI_ISL_11069190|2022-02-14	EPI_ISL_11069190	Norway	2022-02-14	2022-02-14	778	21K(Omicron)	29766	37.946	7	0.00569317	0.00194279	0.00216876	0.0021942	3.77539	0.964187	441	112	820
hCoV-19/Poland/PL_P1470/2022|EPI_ISL_12614537|2022-02-16	EPI_ISL_12614537	Poland	2022-02-16	2022-02-16	780	21K(Omicron)	29684	37.9598	7	0.00584997	0.00194371	0.00224132	0.0022745	3.77597	0.964627	441	112	819
hCoV-19/Denmark/DCGC-388667/2022|EPI_ISL_10353451|2022-02-18	EPI_ISL_10353451	Denmark	2022-02-18	2022-02-18	782	21L(Omicron)	29755	37.9264	7	0.00580384	0.00194483	0.00226624	0.0022051	3.77445	0.963267	441	112	820
hCoV-19/Finland/VI-2715/2022|EPI_ISL_15972786|2022-02-18	EPI_ISL_15972786	Finland	2022-02-18	2022-02-18	782	21K(Omicron)	29789	37.9536	7	0.00566163	0.00194894	0.00214745	0.0021745	3.77571	0.964517	442	113	818
hCoV-19/Turkey/HSGM-G2953/2022|EPI_ISL_10443423|2022-02-18	EPI_ISL_10443423	Turkey	2022-02-18	2022-02-18	782	21L(Omicron)	29778	37.9374	7	0.00582082	0.00194489	0.00227882	0.0022026	3.77475	0.96306	444	114	819
hCoV-19/France/BRE-IPP13795/2022|EPI_ISL_11020873|2022-02-21	EPI_ISL_11020873	France	2022-02-21	2022-02-21	785	21L(Omicron)	29729	37.9024	8	0.0061212	0.0019599	0.00241558	0.002341	3.7736	0.963235	437	112	821
hCoV-19/Mexico/GUA-IBT_IMSS_6597/2022|EPI_ISL_11202044|2022-02-22	EPI_ISL_11202044	Mexico	2022-02-22	2022-02-22	786	21K(Omicron)	29815	37.9507	7	0.00564132	0.00192106	0.00215557	0.0021802	3.77558	0.964414	442	113	819
hCoV-19/Turkey/HSGM-G3656/2022|EPI_ISL_10721225|2022-02-23	EPI_ISL_10721225	Turkey	2022-02-23	2022-02-23	787	21K(Omicron)	29780	37.9684	7	0.00574583	0.0019622	0.00217705	0.0022212	3.77617	0.964338	443	114	818
hCoV-19/USA/OH-CDC-LC0554516/2022|EPI_ISL_10897321|2022-02-23	EPI_ISL_10897321	USA	2022-02-23	2022-02-23	787	21K(Omicron)	29720	37.9879	7	0.00585127	0.00197549	0.00225595	0.0022383	3.77688	0.964334	440	112	818
hCoV-19/USA/KY-CDC-LC0554051/2022|EPI_ISL_10897889|2022-02-24	EPI_ISL_10897889	USA	2022-02-24	2022-02-24	788	21K(Omicron)	29778	37.9508	7	0.00569856	0.00194155	0.00217413	0.0021892	3.77546	0.963933	442	113	817
hCoV-19/Japan/TKYkbm11655/2022|EPI_ISL_11502162|2022-02-26	EPI_ISL_11502162	Japan	2022-02-26	2022-02-26	790	21K(Omicron)	29752	37.9672	7	0.00576108	0.00195003	0.00220702	0.0022139	3.7762	0.964439	441	112	820
hCoV-19/Russia/MOW-PMVL-DZ-56083650788/2022|EPI_ISL_15874975|2022-02-26	EPI_ISL_15874975	Russia	2022-02-26	2022-02-26	790	21K(Omicron)	29752	37.9739	7	0.00577335	0.00195173	0.00220447	0.0022286	3.77646	0.964641	441	112	822
hCoV-19/France/NAQ-HCL722001082801/2022|EPI_ISL_11243442|2022-02-28	EPI_ISL_11243442	France	2022-02-28	2022-02-28	792	21L(Omicron)	29724	37.9054	8	0.00618598	0.0019379	0.00245304	0.0023209	3.77373	0.963329	437	112	820
hCoV-19/Scotland/QEUH-38E3E71/2022|EPI_ISL_10852465|2022-02-28	EPI_ISL_10852465	Scotland	2022-02-28	2022-02-28	792	21K(Omicron)	29747	37.9635	8	0.00615671	0.00196599	0.00245829	0.0022611	3.77604	0.964333	441	112	822
hCoV-19/Germany/BW-RKI-I-602428/2022|EPI_ISL_10917922|2022-03-01	EPI_ISL_10917922	Germany	2022-03-01	2022-03-01	793	21L(Omicron)	29431	37.8241	8	0.00607599	0.00201684	0.00232102	0.0023512	3.7709	0.963134	424	107	822
hCoV-19/Brazil/PR-NVBS16343GENOV828882578840/2022|EPI_ISL_12930219|2022-03-02	EPI_ISL_12930219	Brazil	2022-03-02	2022-03-02	794	21L(Omicron)	29729	37.899	7	0.00570793	0.00193535	0.00215568	0.0022251	3.77351	0.963369	436	112	819
hCoV-19/Scotland/QEUH-38D209D/2022|EPI_ISL_10850409|2022-03-02	EPI_ISL_10850409	Scotland	2022-03-02	2022-03-02	794	21L(Omicron)	29715	37.9135	8	0.0061617	0.00193333	0.00245206	0.0023039	3.77405	0.963486	437	111	819
hCoV-19/Scotland/QEUH-38DCFB4/2022|EPI_ISL_10857086|2022-03-02	EPI_ISL_10857086	Scotland	2022-03-02	2022-03-02	794	21L(Omicron)	29724	37.8987	8	0.00615868	0.00194289	0.00243677	0.0023002	3.77348	0.963262	437	113	819
hCoV-19/Wales/PHWC-PJY187/2022|EPI_ISL_11232545|2022-03-05	EPI_ISL_11232545	Wales	2022-03-05	2022-03-05	797	21K(Omicron)	29766	37.9695	8	0.00618064	0.00196575	0.00247722	0.0022647	3.77627	0.964523	443	114	820
hCoV-19/Netherlands/NB-RIVM-93220/2022|EPI_ISL_11408306|2022-03-06	EPI_ISL_11408306	Netherlands	2022-03-06	2022-03-06	798	21L(Omicron)	29729	37.9024	8	0.00613404	0.00195493	0.00242194	0.0023541	3.77359	0.963167	437	112	820
hCoV-19/Canary_Islands/HUGCDN-01532315/2022|EPI_ISL_12139857|2022-03-09	EPI_ISL_12139857	Canary_Islands	2022-03-09	2022-03-09	801	21L(Omicron)	29691	37.8903	8	0.00639122	0.00194516	0.00223741	0.002836	3.77323	0.963524	437	112	818
hCoV-19/Scotland/QEUH-39DB488/2022|EPI_ISL_11090524|2022-03-09	EPI_ISL_11090524	Scotland	2022-03-09	2022-03-09	801	21L(Omicron)	29724	37.8919	8	0.00616057	0.00194289	0.00243958	0.0023052	3.77321	0.963127	435	111	820
hCoV-19/France/GES-LBZCentre-AK220314390/2022|EPI_ISL_13517773|2022-03-14	EPI_ISL_13517773	France	2022-03-14	2022-03-14	806	21L(Omicron)	29303	37.7811	7	0.00556318	0.00198273	0.00188013	0.0023299	3.76954	0.963724	415	106	817
hCoV-19/Ireland/LH-Enfer-COV150322018_E5/2022|EPI_ISL_11508253|2022-03-15	EPI_ISL_11508253	Ireland	2022-03-15	2022-03-15	807	21L(Omicron)	29724	37.8987	8	0.00615275	0.0019379	0.00243749	0.002302	3.77347	0.963195	436	112	819
hCoV-19/England/MILK-3ADAE11/2022|EPI_ISL_11269187|2022-03-16	EPI_ISL_11269187	England	2022-03-16	2022-03-16	808	21L(Omicron)	29724	37.8953	8	0.00613968	0.0019379	0.00243546	0.0022922	3.7733	0.962993	437	112	817
hCoV-19/Canary_Islands/CN-HUGCDN-03005241/2022|EPI_ISL_16217066|2022-03-17	EPI_ISL_16217066	Canary_Islands	2022-03-17	2022-03-17	809	21L(Omicron)	29666	37.8851	8	0.00617591	0.00189664	0.00216942	0.0026901	3.773	0.963392	434	110	816
hCoV-19/Germany/BY-RKI-I-709873/2022|EPI_ISL_12020074|2022-03-18	EPI_ISL_12020074	Germany	2022-03-18	2022-03-18	810	21L(Omicron)	29729	37.9125	8	0.00612957	0.0019599	0.00241697	0.0023502	3.774	0.963436	437	112	819
hCoV-19/Northern_Ireland/NIRE-01b9b9/2022|EPI_ISL_11740653|2022-03-19	EPI_ISL_11740653	Northern_Ireland	2022-03-19	2022-03-19	811	21L(Omicron)	29718	37.8828	8	0.0061655	0.00194132	0.00245348	0.0022949	3.77289	0.96312	437	113	817
hCoV-19/Scotland/QEUH-3BF3260/2022|EPI_ISL_11551455|2022-03-19	EPI_ISL_11551455	Scotland	2022-03-19	2022-03-19	811	21L(Omicron)	29724	37.8919	8	0.00614956	0.0019489	0.00242018	0.0023079	3.7732	0.96306	437	112	817
hCoV-19/Northern_Ireland/NORT-YNNWGIY/2022|EPI_ISL_11808866|2022-03-20	EPI_ISL_11808866	Northern_Ireland	2022-03-20	2022-03-20	812	21L(Omicron)	29724	37.902	8	0.00615208	0.0019379	0.00243701	0.0023014	3.77356	0.963127	436	111	821
hCoV-19/Northern_Ireland/NIRE-01bb5a/2022|EPI_ISL_11956393|2022-03-20	EPI_ISL_11956393	Northern_Ireland	2022-03-20	2022-03-20	812	21L(Omicron)	29724	37.8987	8	0.00616262	0.0019379	0.00244121	0.0023107	3.77347	0.963195	437	112	819
hCoV-19/England/LSPA-3BE3A6B/2022|EPI_ISL_11693168|2022-03-22	EPI_ISL_11693168	England	2022-03-22	2022-03-22	814	21L(Omicron)	29724	37.8919	8	0.00611011	0.0019453	0.00240079	0.0022913	3.77319	0.962993	437	112	818
hCoV-19/Scotland/QEUH-3C2C300/2022|EPI_ISL_11652914|2022-03-24	EPI_ISL_11652914	Scotland	2022-03-24	2022-03-24	816	21L(Omicron)	29724	37.8919	8	0.00613188	0.0019364	0.00241909	0.0022989	3.77321	0.963127	437	112	819
hCoV-19/Finland/THL-202211641/2022|EPI_ISL_12631726|2022-03-25	EPI_ISL_12631726	Finland	2022-03-25	2022-03-25	817	21L(Omicron)	29793	37.8915	8	0.00606518	0.00194487	0.00237232	0.0023432	3.77327	0.963582	436	112	817
hCoV-19/South_Korea/KDCA42792/2022|EPI_ISL_13022853|2022-03-25	EPI_ISL_13022853	South_Korea	2022-03-25	2022-03-25	817	21K(Omicron)	29743	37.9585	7	0.00584919	0.00197599	0.00222643	0.0022587	3.77581	0.96426	441	113	820
hCoV-19/Switzerland/TG-ETHZ-674619/2022|EPI_ISL_11890294|2022-03-26	EPI_ISL_11890294	Switzerland	2022-03-26	2022-03-26	818	21L(Omicron)	29812	37.9008	8	0.00610305	0.00194854	0.0024115	0.0023398	3.77356	0.96337	436	112	821
hCoV-19/France/BRE-LBZCentre-SG2203280030/2022|EPI_ISL_13842696|2022-03-28	EPI_ISL_13842696	France	2022-03-28	2022-03-28	820	21L(Omicron)	29301	37.7837	7	0.00554017	0.00198304	0.00187402	0.0023028	3.76967	0.963858	414	105	820
hCoV-19/Portugal/PT31845/2022|EPI_ISL_11942025|2022-03-28	EPI_ISL_11942025	Portugal	2022-03-28	2022-03-28	820	21L(Omicron)	29720	37.9004	8	0.00613287	0.00193744	0.00253547	0.0022709	3.77352	0.96319	437	112	820
hCoV-19/Japan/PG-230831/2022|EPI_ISL_12990105|2022-03-31	EPI_ISL_12990105	Japan	2022-03-31	2022-03-31	823	21L(Omicron)	29728	37.8936	8	0.00606574	0.00196035	0.00238755	0.0023159	3.77326	0.963065	437	112	821
hCoV-19/South_Africa/NICD-N38796/2022|EPI_ISL_12520001|2022-04-03	EPI_ISL_12520001	South_Africa	2022-04-03	2022-04-03	826	21L(Omicron)	29708	37.909	8	0.00613155	0.00193182	0.00243583	0.0022937	3.77386	0.96331	437	112	820
hCoV-19/Scotland/QEUH-3D18175/2022|EPI_ISL_11980744|2022-04-04	EPI_ISL_11980744	Scotland	2022-04-04	2022-04-04	827	21L(Omicron)	29724	37.8919	8	0.00615361	0.0019379	0.00243923	0.002302	3.7732	0.96306	436	111	818
hCoV-19/Netherlands/NH-RIVM-97061/2022|EPI_ISL_12218765|2022-04-06	EPI_ISL_12218765	Netherlands	2022-04-06	2022-04-06	829	21L(Omicron)	29729	37.899	7	0.00570489	0.00193231	0.00215318	0.0022326	3.77345	0.9631	436	111	821
hCoV-19/env/Austria/CeMM27758/2022|EPI_ISL_12313945|2022-04-06	EPI_ISL_12313945	env	2022-04-06	2022-04-06	829	21L(Omicron)	29701	37.9044	7	0.00582542	0.00193998	0.00221367	0.0022805	3.77371	0.963402	436	111	820
hCoV-19/Turkey/HSGM-GS2989/2022|EPI_ISL_12583876|2022-04-07	EPI_ISL_12583876	Turkey	2022-04-07	2022-04-07	830	21L(Omicron)	29706	37.9385	7	0.00579052	0.00192255	0.0021948	0.0022826	3.77499	0.963913	441	115	820
hCoV-19/Scotland/QEUH-3D4A6C6/2022|EPI_ISL_12124188|2022-04-11	EPI_ISL_12124188	Scotland	2022-04-11	2022-04-11	834	21L(Omicron)	29724	37.8987	8	0.00616287	0.0019479	0.00243782	0.0023071	3.77342	0.96306	437	112	819
hCoV-19/Wales/QEUH-3D56DC2/2022|EPI_ISL_12338343|2022-04-11	EPI_ISL_12338343	Wales	2022-04-11	2022-04-11	834	21L(Omicron)	29724	37.8919	8	0.0061548	0.0019379	0.00243958	0.0023058	3.7732	0.96306	437	112	819
hCoV-19/Italy/SIC-CQRC-3422028369-2021/2022|EPI_ISL_12309818|2022-04-15	EPI_ISL_12309818	Italy	2022-04-15	2022-04-15	838	21L(Omicron)	29729	37.9091	8	0.00613003	0.0019599	0.00241747	0.0023496	3.77387	0.963369	437	112	819
hCoV-19/Scotland/QEUH-3D79260/2022|EPI_ISL_12237498|2022-04-16	EPI_ISL_12237498	Scotland	2022-04-16	2022-04-16	839	21L(Omicron)	29709	37.8942	8	0.00613126	0.00194599	0.00243097	0.002281	3.77334	0.963277	437	112	819
hCoV-19/South_Korea/2204160346/2022|EPI_ISL_13777635|2022-04-16	EPI_ISL_13777635	South_Korea	2022-04-16	2022-04-16	839	21L(Omicron)	29649	37.89	7	0.00582014	0.00192163	0.00220483	0.0023084	3.77323	0.963473	436	110	819
hCoV-19/Greece/140959/2022|EPI_ISL_15210453|2022-04-17	EPI_ISL_15210453	Greece	2022-04-17	2022-04-17	840	21L(Omicron)	29724	37.8886	8	0.00616604	0.00193995	0.00244384	0.0023102	3.77301	0.962858	437	112	819
hCoV-19/Portugal/PT33486/2022|EPI_ISL_12464991|2022-04-18	EPI_ISL_12464991	Portugal	2022-04-18	2022-04-18	841	21L(Omicron)	29720	37.897	8	0.00613466	0.00193744	0.00253676	0.0022703	3.77342	0.963257	436	112	818
hCoV-19/Italy/LOM_ASSTMonza_668835_20220423000000/2022|EPI_ISL_12401739|2022-04-23	EPI_ISL_12401739	Italy	2022-04-23	2022-04-23	846	21L(Omicron)	29605	37.8922	8	0.00635094	0.00193556	0.00220649	0.0028267	3.77318	0.963081	437	111	821
hCoV-19/Poland/WSSEGDA-1381/2022|EPI_ISL_12412209|2022-04-26	EPI_ISL_12412209	Poland	2022-04-26	2022-04-26	849	21L(Omicron)	29720	37.9172	8	0.00614334	0.00196142	0.0024329	0.0023439	3.77417	0.963459	437	112	821
hCoV-19/South_Africa/CERI-KRISP-K040421/2022|EPI_ISL_12559418|2022-04-29	EPI_ISL_12559418	South_Africa	2022-04-29	2022-04-29	852	21L(Omicron)	29757	37.8634	9	0.00796782	0.00302681	0.00312093	0.0034826	3.77258	0.964076	435	112	821
hCoV-19/England/QEUH-3DF1CBD/2022|EPI_ISL_12724230|2022-05-02	EPI_ISL_12724230	England	2022-05-02	2022-05-02	855	21L(Omicron)	29724	37.8852	8	0.00616926	0.00193595	0.00243123	0.0023328	3.77298	0.963127	436	111	817
hCoV-19/Spain/AN-CBA-24174/2022|EPI_ISL_16212014|2022-05-05	EPI_ISL_16212014	Spain	2022-05-05	2022-05-05	858	21L(Omicron)	29759	37.9247	8	0.00630478	0.00198141	0.00255815	0.0022996	3.7744	0.963204	443	113	821
hCoV-19/Belgium/CHUNamur14155664/2022|EPI_ISL_12759136|2022-05-08	EPI_ISL_12759136	Belgium	2022-05-08	2022-05-08	861	21L(Omicron)	29125	37.7167	7	0.00534616	0.0019778	0.00164541	0.0023564	3.7673	0.963845	406	101	815
hCoV-19/Brazil/DF-NVBS18370GENOV829216673224/2022|EPI_ISL_13363367|2022-05-11	EPI_ISL_13363367	Brazil	2022-05-11	2022-05-11	864	21L(Omicron)	29729	37.8856	7	0.00568957	0.00193732	0.00213844	0.0022219	3.773	0.963167	436	111	821
hCoV-19/Finland/SYN-5862/2022|EPI_ISL_16031927|2022-05-11	EPI_ISL_16031927	Finland	2022-05-11	2022-05-11	864	21L(Omicron)	29776	37.8963	8	0.00606198	0.00192871	0.00239929	0.0023266	3.77352	0.963729	437	113	821
hCoV-19/Latvia/7131581/2022|EPI_ISL_13631175|2022-05-12	EPI_ISL_13631175	Latvia	2022-05-12	2022-05-12	865	21L(Omicron)	29786	37.8869	8	0.00608333	0.00194962	0.00239129	0.0023391	3.7731	0.963473	438	112	823
hCoV-19/Taiwan/NTU-HCH-970/2022|EPI_ISL_14190324|2022-05-13	EPI_ISL_14190324	Taiwan	2022-05-13	2022-05-13	866	21L(Omicron)	29729	37.9024	8	0.00613536	0.0019599	0.00240323	0.0023741	3.7736	0.963235	438	112	819
hCoV-19/Australia/TAS002048/2022|EPI_ISL_12808968|2022-05-15	EPI_ISL_12808968	Australia	2022-05-15	2022-05-15	868	21L(Omicron)	29749	37.9105	7	0.00572262	0.00192418	0.00214889	0.0022569	3.77385	0.963192	437	112	819
hCoV-19/Germany/MV-RKI-I-839754/2022|EPI_ISL_13141832|2022-05-16	EPI_ISL_13141832	Germany	2022-05-16	2022-05-16	869	21L(Omicron)	29729	37.8889	8	0.00609563	0.0019599	0.00240636	0.0023308	3.77307	0.962965	434	110	818
hCoV-19/Portugal/PT35878/2022|EPI_ISL_13019042|2022-05-16	EPI_ISL_13019042	Portugal	2022-05-16	2022-05-16	869	21L(Omicron)	29714	37.9013	8	0.00610029	0.00193738	0.00241005	0.0023474	3.77365	0.963452	436	112	817
hCoV-19/Spain/NC-CHN-01007244/2022|EPI_ISL_13369926|2022-05-16	EPI_ISL_13369926	Spain	2022-05-16	2022-05-16	869	21L(Omicron)	29724	37.8718	8	0.0061216	0.00194162	0.00241836	0.0022901	3.77248	0.962993	437	112	821
hCoV-19/Norway/23057/2022|EPI_ISL_13202426|2022-05-19	EPI_ISL_13202426	Norway	2022-05-19	2022-05-19	872	21L(Omicron)	29656	37.9114	7	0.00577938	0.00189211	0.00219037	0.0022916	3.77391	0.96338	438	112	821
hCoV-19/Belgium/UZA-UA-CV8524490948/2022|EPI_ISL_12956061|2022-05-20	EPI_ISL_12956061	Belgium	2022-05-20	2022-05-20	873	21L(Omicron)	29729	37.8957	8	0.00614063	0.0019599	0.00242517	0.0023559	3.77334	0.9631	437	112	820
hCoV-19/Italy/LAZ-ID1047UTV/2022|EPI_ISL_15688337|2022-05-20	EPI_ISL_15688337	Italy	2022-05-20	2022-05-20	873	21L(Omicron)	29782	37.892	7	0.00567583	0.00192264	0.00212383	0.0022363	3.77332	0.963602	436	113	820
hCoV-19/Tianjin/TJCDC-0833/2022|EPI_ISL_16923586|2022-05-21	EPI_ISL_16923586	Tianjin	2022-05-21	2022-05-21	874	21L(Omicron)	29637	37.9053	7	0.00579719	0.00193047	0.00221745	0.0022557	3.77366	0.96312	437	112	817
hCoV-19/Beijing/BJCDC-1547/2022|EPI_ISL_16614426|2022-05-24	EPI_ISL_16614426	Beijing	2022-05-24	2022-05-24	877	21L(Omicron)	29750	37.9193	8	0.00626808	0.00197561	0.00253725	0.0022863	3.77417	0.963092	442	113	820
hCoV-19/Switzerland/ZH-UZH-IMV-3ba641d2/2022|EPI_ISL_13339094|2022-05-24	EPI_ISL_13339094	Switzerland	2022-05-24	2022-05-24	877	21L(Omicron)	29778	37.8971	8	0.00608754	0.00192764	0.00241921	0.0023329	3.77349	0.963463	437	113	817
hCoV-19/Spain/GA-CHUVI-34786286/2022|EPI_ISL_13230359|2022-05-25	EPI_ISL_13230359	Spain	2022-05-25	2022-05-25	878	21L(Omicron)	29759	37.9011	8	0.00606475	0.00193247	0.00239702	0.0023262	3.77371	0.963809	437	113	819
hCoV-19/USA/CA-CDC-LC0691684/2022|EPI_ISL_13545510|2022-05-31	EPI_ISL_13545510	USA	2022-05-31	2022-05-31	884	21L(Omicron)	29727	37.8881	7	0.00578742	0.00194974	0.00214611	0.0023039	3.77301	0.962896	435	112	820
hCoV-19/Spain/GA-CHUVI-19543874/2022|EPI_ISL_13769767|2022-06-01	EPI_ISL_13769767	Spain	2022-06-01	2022-06-01	885	21L(Omicron)	29747	37.9097	8	0.00612907	0.00193049	0.00246107	0.0023303	3.77406	0.963996	437	113	818
hCoV-19/Spain/CT-HUVH-E23460/2022|EPI_ISL_13244324|2022-06-02	EPI_ISL_13244324	Spain	2022-06-02	2022-06-02	886	21L(Omicron)	29718	37.8962	8	0.00611799	0.00191044	0.00244975	0.0022796	3.77346	0.963389	436	112	817
hCoV-19/France/CVL-LBZCentre-A300554383/2022|EPI_ISL_13358139|2022-06-04	EPI_ISL_13358139	France	2022-06-04	2022-06-04	888	21L(Omicron)	29298	37.7705	7	0.00550254	0.00196469	0.0018554	0.0023039	3.7693	0.964161	413	106	818
hCoV-19/Belgium/rega-42754/2022|EPI_ISL_13389748|2022-06-07	EPI_ISL_13389748	Belgium	2022-06-07	2022-06-07	891	21L(Omicron)	29652	37.8895	7	0.00582278	0.00190661	0.00223708	0.00228	3.77307	0.963038	438	111	818
hCoV-19/Costa_Rica/INC-5036-758404/2022|EPI_ISL_13631696|2022-06-07	EPI_ISL_13631696	Costa_Rica	2022-06-07	2022-06-07	891	21L(Omicron)	29657	37.8932	7	0.00582572	0.00192129	0.00221509	0.0023034	3.77321	0.963078	437	111	820
hCoV-19/USA/WA-CDC-LC0717090/2022|EPI_ISL_13540392|2022-06-08	EPI_ISL_13540392	USA	2022-06-08	2022-06-08	892	21L(Omicron)	29727	37.9016	7	0.00579789	0.00194974	0.00215905	0.0023053	3.77358	0.963299	437	112	818
hCoV-19/Mexico/YUC_InDRE_FB15048_E31317110105_S13693/2022|EPI_ISL_13703704|2022-06-09	EPI_ISL_13703704	Mexico	2022-06-09	2022-06-09	893	21L(Omicron)	29742	37.8925	8	0.00616381	0.00195336	0.00245012	0.0023577	3.77322	0.963217	437	113	821
hCoV-19/Belgium/rega-42698/2022|EPI_ISL_13389692|2022-06-12	EPI_ISL_13389692	Belgium	2022-06-12	2022-06-12	896	21L(Omicron)	29672	37.9179	7	0.00588427	0.00193598	0.0022971	0.0022578	3.7742	0.9634	443	114	818
hCoV-19/Spain/CT-HUB05582/2022|EPI_ISL_13424648|2022-06-12	EPI_ISL_13424648	Spain	2022-06-12	2022-06-12	896	21L(Omicron)	29718	37.8895	8	0.0061168	0.00195307	0.00242016	0.0023479	3.77322	0.963389	436	112	819
hCoV-19/Canary_Islands/HUGCDN-04017760/2022|EPI_ISL_17690303|2022-06-26	EPI_ISL_17690303	Canary_Islands	2022-06-26	2022-06-26	910	21L(Omicron)	29719	37.905	8	0.00619389	0.00189412	0.00216685	0.002743	3.77378	0.963559	435	112	820
hCoV-19/Norway/26541/2022|EPI_ISL_13965789|2022-06-29	EPI_ISL_13965789	Norway	2022-06-29	2022-06-29	913	21L(Omicron)	29629	37.8987	8	0.00613565	0.00196977	0.00242903	0.0023272	3.77333	0.962773	437	112	816
hCoV-19/Spain/MC-HCUVA-20639401/2022|EPI_ISL_14234148|2022-06-30	EPI_ISL_14234148	Spain	2022-06-30	2022-06-30	914	21L(Omicron)	29747	37.8996	8	0.00612308	0.00195895	0.00239841	0.0023601	3.77344	0.963055	436	112	816
hCoV-19/Malaysia/UMS-25314/2022|EPI_ISL_14495666|2022-07-02	EPI_ISL_14495666	Malaysia	2022-07-02	2022-07-02	916	21L(Omicron)	29718	37.9063	8	0.00611357	0.00190983	0.00244582	0.0022788	3.77376	0.963187	436	112	816
hCoV-19/Australia/SA367701/2022|EPI_ISL_13743676|2022-07-04	EPI_ISL_13743676	Australia	2022-07-04	2022-07-04	918	21L(Omicron)	29718	37.8962	8	0.00612435	0.00191416	0.00245625	0.0022802	3.77344	0.963322	436	112	820
hCoV-19/France/NAQ-GENBIO-Y01GN1860132/2022|EPI_ISL_13838559|2022-07-04	EPI_ISL_13838559	France	2022-07-04	2022-07-04	918	21L(Omicron)	29258	37.7743	7	0.00546958	0.00193235	0.00184736	0.0022979	3.76932	0.963839	415	106	818
hCoV-19/Wales/LSPA-3EC349D/2022|EPI_ISL_14043227|2022-07-04	EPI_ISL_14043227	Wales	2022-07-04	2022-07-04	918	21L(Omicron)	29651	37.8604	8	0.00613021	0.00189568	0.00246488	0.0022944	3.77233	0.963677	433	112	818
hCoV-19/Japan/OPHO-Hb69-275/2022|EPI_ISL_13843030|2022-07-05	EPI_ISL_13843030	Japan	2022-07-05	2022-07-05	919	21L(Omicron)	29812	37.9076	7	0.00565292	0.00192365	0.00220187	0.0021393	3.77384	0.963303	440	114	817
hCoV-19/England/QEUH-3ED1C67/2022|EPI_ISL_13874980|2022-07-06	EPI_ISL_13874980	England	2022-07-06	2022-07-06	920	21L(Omicron)	29718	37.8929	8	0.00608863	0.00194501	0.00239375	0.0023473	3.77336	0.963456	436	112	821
hCoV-19/India/AS-NEIST-INSACOG-R37-CID1893/2022|EPI_ISL_14937471|2022-07-09	EPI_ISL_14937471	India	2022-07-09	2022-07-09	923	21L(Omicron)	29303	37.7675	7	0.00552436	0.00199318	0.00184343	0.0023056	3.76912	0.964065	414	105	819
hCoV-19/Portugal/PT39743/2022|EPI_ISL_14032821|2022-07-09	EPI_ISL_14032821	Portugal	2022-07-09	2022-07-09	923	21L(Omicron)	29705	37.8993	8	0.00614192	0.00191568	0.00258545	0.0022473	3.77353	0.963272	436	112	819
hCoV-19/Brazil/CE-FIOCRUZ-125063CE/2022|EPI_ISL_15964917|2022-07-13	EPI_ISL_15964917	Brazil	2022-07-13	2022-07-13	927	21L(Omicron)	29753	37.9088	8	0.0060989	0.00194459	0.00242106	0.0023302	3.77393	0.963668	437	113	819
hCoV-19/Israel/SMC-7091942/2022|EPI_ISL_14159884|2022-07-13	EPI_ISL_14159884	Israel	2022-07-13	2022-07-13	927	21L(Omicron)	29718	37.8962	8	0.00613743	0.00191964	0.0024661	0.0022756	3.77331	0.962851	434	110	815
hCoV-19/Belgium/UZA-UA-CV8488993796/2022|EPI_ISL_13989177|2022-07-14	EPI_ISL_13989177	Belgium	2022-07-14	2022-07-14	928	21L(Omicron)	29723	37.8999	7	0.00566788	0.0018945	0.00215548	0.0022237	3.77354	0.963294	435	111	823
hCoV-19/France/GES-IPP46819/2022|EPI_ISL_14216808|2022-07-18	EPI_ISL_14216808	France	2022-07-18	2022-07-18	932	21L(Omicron)	29714	37.898	8	0.0061607	0.00193174	0.00248146	0.0023471	3.77353	0.963452	435	112	819
hCoV-19/Mexico/SLP_LANGEBIO_IMSS_9908/2022|EPI_ISL_14254172|2022-07-18	EPI_ISL_14254172	Mexico	2022-07-18	2022-07-18	932	21L(Omicron)	29754	37.8974	8	0.00609478	0.00192633	0.00242202	0.002338	3.77353	0.963635	436	113	823
hCoV-19/Japan/TKYkbm41399/2022|EPI_ISL_14735080|2022-07-19	EPI_ISL_14735080	Japan	2022-07-19	2022-07-19	933	21L(Omicron)	29729	37.8889	8	0.00615589	0.00195689	0.00243457	0.0023697	3.77311	0.9631	437	112	820
hCoV-19/Japan/OPHO-Hb73-478/2022|EPI_ISL_14064669|2022-07-20	EPI_ISL_14064669	Japan	2022-07-20	2022-07-20	934	21L(Omicron)	29785	37.8882	8	0.00607086	0.00192805	0.00242509	0.0023084	3.77321	0.963572	436	113	820
hCoV-19/Latvia/22375473NO/2022|EPI_ISL_16620971|2022-07-20	EPI_ISL_16620971	Latvia	2022-07-20	2022-07-20	934	21L(Omicron)	29771	37.906	7	0.00566739	0.00189547	0.00215303	0.0022223	3.77384	0.963757	436	112	820
hCoV-19/Finland/THL-202216561/2022|EPI_ISL_14433673|2022-07-21	EPI_ISL_14433673	Finland	2022-07-21	2022-07-21	935	21L(Omicron)	29798	37.8952	8	0.00609869	0.00197467	0.00231785	0.0024224	3.77336	0.963353	437	111	818
hCoV-19/Germany/BB-RKI-I-933464/2022|EPI_ISL_14409536|2022-07-21	EPI_ISL_14409536	Germany	2022-07-21	2022-07-21	935	21L(Omicron)	29632	37.8881	8	0.00616744	0.00195406	0.00245711	0.0023571	3.77299	0.96281	435	111	821
hCoV-19/Italy/BO_1498/2022|EPI_ISL_14161076|2022-07-22	EPI_ISL_14161076	Italy	2022-07-22	2022-07-22	936	21L(Omicron)	29718	37.8626	8	0.00612853	0.00191952	0.00244542	0.0022932	3.77226	0.963255	434	112	817
hCoV-19/Tianjin/TJCDC-1051/2022|EPI_ISL_16922476|2022-07-22	EPI_ISL_16922476	Tianjin	2022-07-22	2022-07-22	936	21L(Omicron)	29634	37.8754	7	0.00577644	0.00191538	0.00223402	0.0022332	3.77262	0.962948	434	112	823
hCoV-19/Costa_Rica/INC-6132-763926/2022|EPI_ISL_14489633|2022-07-24	EPI_ISL_14489633	Costa_Rica	2022-07-24	2022-07-24	938	21L(Omicron)	29646	37.8972	7	0.00577495	0.00188404	0.00221534	0.0022773	3.77346	0.963368	436	112	822
hCoV-19/Japan/PG-329684/2022|EPI_ISL_14641385|2022-07-25	EPI_ISL_14641385	Japan	2022-07-25	2022-07-25	939	21L(Omicron)	29722	37.9147	8	0.00601663	0.00193229	0.00238648	0.0022913	3.77401	0.963058	437	113	817
hCoV-19/Wales/LSPA-3F2B6BA/2022|EPI_ISL_14321680|2022-07-26	EPI_ISL_14321680	Wales	2022-07-26	2022-07-26	940	21L(Omicron)	29718	37.8727	8	0.00613706	0.00190174	0.00246589	0.0022937	3.77255	0.963053	434	112	822
hCoV-19/Mexico/NLE-LESPNL-007689/2022|EPI_ISL_15712478|2022-07-28	EPI_ISL_15712478	Mexico	2022-07-28	2022-07-28	942	21L(Omicron)	29723	37.8898	8	0.00611647	0.00194107	0.00242558	0.0023456	3.77329	0.963631	436	112	819
hCoV-19/Australia/NSW-ICPMR-31405/2022|EPI_ISL_14434761|2022-08-02	EPI_ISL_14434761	Australia	2022-08-02	2022-08-02	947	21L(Omicron)	29381	37.8204	7	0.00574562	0.00195924	0.00210656	0.0022935	3.77065	0.962799	425	108	816
hCoV-19/Japan/PG-333996/2022|EPI_ISL_14646038|2022-08-02	EPI_ISL_14646038	Japan	2022-08-02	2022-08-02	947	21L(Omicron)	29722	37.881	8	0.00611983	0.00193855	0.00244742	0.0023332	3.77292	0.963327	433	112	816
hCoV-19/Norway/29487/2022|EPI_ISL_14773330|2022-08-02	EPI_ISL_14773330	Norway	2022-08-02	2022-08-02	947	21L(Omicron)	29609	37.8804	8	0.00615135	0.00187924	0.00220966	0.0026397	3.77278	0.963086	435	111	821
hCoV-19/Malaysia/UNIMAS-HSIBUML378/2022|EPI_ISL_14942695|2022-08-03	EPI_ISL_14942695	Malaysia	2022-08-03	2022-08-03	948	21L(Omicron)	29661	37.9151	7	0.00577476	0.00190977	0.00219084	0.0022748	3.77403	0.963285	438	113	821
hCoV-19/Hong_Kong/HK-HKPU-PUN685136321/2022|EPI_ISL_15680338|2022-08-10	EPI_ISL_15680338	Hong_Kong	2022-08-10	2022-08-10	955	21L(Omicron)	29652	37.8895	7	0.00578433	0.00191059	0.00220085	0.0022749	3.77307	0.96297	437	113	818
hCoV-19/Netherlands/ZH-RIVM-110105/2022|EPI_ISL_14775772|2022-08-12	EPI_ISL_14775772	Netherlands	2022-08-12	2022-08-12	957	21L(Omicron)	29723	37.8798	8	0.00607598	0.00192594	0.00240671	0.0023344	3.77283	0.963227	434	112	812
hCoV-19/Norway/30120/2022|EPI_ISL_14892510|2022-08-12	EPI_ISL_14892510	Norway	2022-08-12	2022-08-12	957	21L(Omicron)	29631	37.8691	7	0.00571099	0.00188399	0.00217319	0.0022518	3.77248	0.963383	434	112	820
hCoV-19/Malaysia/IMR_OS5995/2022|EPI_ISL_15456681|2022-08-13	EPI_ISL_15456681	Malaysia	2022-08-13	2022-08-13	958	21L(Omicron)	29759	37.9045	7	0.00570993	0.00191905	0.00218001	0.0022144	3.77363	0.963137	438	113	821
hCoV-19/Japan/PG-342646/2022|EPI_ISL_14880359|2022-08-15	EPI_ISL_14880359	Japan	2022-08-15	2022-08-15	960	21L(Omicron)	29722	37.881	8	0.00605392	0.00191362	0.0023907	0.0023431	3.77288	0.96326	435	111	820
hCoV-19/France/GES-LBZCentre-WA220816022/2022|EPI_ISL_15055893|2022-08-16	EPI_ISL_15055893	France	2022-08-16	2022-08-16	961	21L(Omicron)	29288	37.797	7	0.00554494	0.00198818	0.00189112	0.0022837	3.77018	0.964081	415	106	820
hCoV-19/Japan/PG-344367/2022|EPI_ISL_14881468|2022-08-18	EPI_ISL_14881468	Japan	2022-08-18	2022-08-18	963	21L(Omicron)	29722	37.8844	8	0.00603178	0.00193855	0.0024038	0.0022883	3.77298	0.963125	435	112	821
hCoV-19/Japan/PG-346816/2022|EPI_ISL_14883350|2022-08-23	EPI_ISL_14883350	Japan	2022-08-23	2022-08-23	968	21L(Omicron)	29722	37.8777	8	0.00610603	0.00193855	0.0024239	0.0023407	3.77279	0.96326	434	112	820
hCoV-19/Hong_Kong/HK-HKPU-PUN520622521/2022|EPI_ISL_15679783|2022-09-07	EPI_ISL_15679783	Hong_Kong	2022-09-07	2022-09-07	983	21L(Omicron)	29652	37.8828	7	0.00582304	0.00189671	0.00222244	0.0023097	3.77281	0.962903	437	111	818
hCoV-19/Russia/ARK-RII-MH86072S/2022|EPI_ISL_15307297|2022-09-07	EPI_ISL_15307297	Russia	2022-09-07	2022-09-07	983	21L(Omicron)	29721	37.8789	8	0.00609484	0.00193333	0.00243413	0.0023233	3.77275	0.962955	435	112	819
hCoV-19/South_Korea/KDCA125520/2022|EPI_ISL_15186878|2022-09-12	EPI_ISL_15186878	South_Korea	2022-09-12	2022-09-12	988	21L(Omicron)	29720	37.8903	7	0.00574087	0.00193471	0.00216782	0.0022557	3.77315	0.963055	436	112	815
hCoV-19/Mexico/CMX-INMEGEN-92-230/2022|EPI_ISL_15224683|2022-09-19	EPI_ISL_15224683	Mexico	2022-09-19	2022-09-19	995	21L(Omicron)	29718	37.8794	8	0.00608531	0.00193061	0.00240262	0.0023488	3.77282	0.963187	435	111	820
hCoV-19/South_Korea/KDCA132468/2022|EPI_ISL_15359147|2022-09-23	EPI_ISL_15359147	South_Korea	2022-09-23	2022-09-23	999	21L(Omicron)	29720	37.8903	7	0.00573523	0.00192447	0.00216614	0.0022563	3.77317	0.963122	434	112	818
hCoV-19/Japan/PG-371663/2022|EPI_ISL_15492137|2022-09-24	EPI_ISL_15492137	Japan	2022-09-24	2022-09-24	1000	21L(Omicron)	29722	37.8709	8	0.00611089	0.00194049	0.00244544	0.0023197	3.77258	0.963327	433	112	821
hCoV-19/Indonesia/SB-NIHRD-WGS-22-27411/2022|EPI_ISL_15381876|2022-09-28	EPI_ISL_15381876	Indonesia	2022-09-28	2022-09-28	1004	21L(Omicron)	29728	37.9037	8	0.00610313	0.00193242	0.00243543	0.0023235	3.77363	0.963132	437	113	819
hCoV-19/Indonesia/JI-ITD-58483NT/2022|EPI_ISL_15349325|2022-09-30	EPI_ISL_15349325	Indonesia	2022-09-30	2022-09-30	1006	21L(Omicron)	29753	37.8853	8	0.00610572	0.00193562	0.00243819	0.002326	3.77301	0.963197	435	113	821
hCoV-19/Japan/PG-377920/2022|EPI_ISL_15503226|2022-10-03	EPI_ISL_15503226	Japan	2022-10-03	2022-10-03	1009	21L(Omicron)	29719	37.8916	8	0.00608415	0.00193463	0.00241985	0.0023256	3.7732	0.96302	434	111	818
hCoV-19/Belgium/UZA-UA-CV8525152972/2022|EPI_ISL_15368656|2022-10-06	EPI_ISL_15368656	Belgium	2022-10-06	2022-10-06	1012	21L(Omicron)	29763	37.8893	8	0.00606128	0.00192078	0.00240495	0.0023326	3.77331	0.963814	437	114	822
hCoV-19/Canada/BC-BCCDC-538215/2022|EPI_ISL_16577639|2022-10-14	EPI_ISL_16577639	Canada	2022-10-14	2022-10-14	1020	21L(Omicron)	29611	37.8846	8	0.00614137	0.00197034	0.00243219	0.0023335	3.77304	0.963493	436	112	816
hCoV-19/France/ARA-CFD220055557001/2022|EPI_ISL_15614327|2022-10-16	EPI_ISL_15614327	France	2022-10-16	2022-10-16	1022	21L(Omicron)	29737	37.8754	8	0.00612252	0.00193503	0.00245956	0.002324	3.77268	0.963177	435	113	815
hCoV-19/England/QEUH-325CC943/2022|EPI_ISL_15613461|2022-10-19	EPI_ISL_15613461	England	2022-10-19	2022-10-19	1025	21L(Omicron)	29715	37.8967	8	0.00613263	0.00192971	0.00243236	0.0023631	3.77347	0.963352	436	112	820
hCoV-19/Indonesia/JK-NIHRD-UNAND-WGS.22.30138/2022|EPI_ISL_15783536|2022-10-25	EPI_ISL_15783536	Indonesia	2022-10-25	2022-10-25	1031	21L(Omicron)	29715	37.9001	8	0.00609361	0.0019109	0.00242004	0.0022871	3.77358	0.963352	437	113	818
hCoV-19/Italy/SIC-CQRC-3422064180/2022|EPI_ISL_16122388|2022-10-27	EPI_ISL_16122388	Italy	2022-10-27	2022-10-27	1033	21L(Omicron)	29775	37.8841	8	0.00607782	0.00193425	0.00240411	0.0023368	3.77301	0.963359	435	113	820
hCoV-19/Indonesia/JK-Undip-NIHRD-WGS-00043/2022|EPI_ISL_15826651|2022-10-31	EPI_ISL_15826651	Indonesia	2022-10-31	2022-10-31	1037	21L(Omicron)	29546	37.8731	7	0.00591314	0.00191656	0.00232395	0.0022826	3.77258	0.963108	432	110	818
hCoV-19/Germany/TH-RKI-I-1032166/2022|EPI_ISL_15903808|2022-11-01	EPI_ISL_15903808	Germany	2022-11-01	2022-11-01	1038	21L(Omicron)	29646	37.8837	7	0.00576958	0.00188601	0.00220626	0.0022785	3.77294	0.963165	434	112	817
hCoV-19/Germany/SH-RKI-I-1026405/2022|EPI_ISL_15799240|2022-11-02	EPI_ISL_15799240	Germany	2022-11-02	2022-11-02	1039	21L(Omicron)	29747	37.903	7	0.00562531	0.00190212	0.00212911	0.0021922	3.77367	0.963526	437	112	823
hCoV-19/Japan/PG-392776/2022|EPI_ISL_15851340|2022-11-04	EPI_ISL_15851340	Japan	2022-11-04	2022-11-04	1041	21L(Omicron)	29722	37.9012	8	0.00607172	0.00194748	0.00237841	0.002342	3.7737	0.963663	437	113	820
hCoV-19/Australia/VIC-VIDRL-00003156/2022|EPI_ISL_17828065|2022-11-06	EPI_ISL_17828065	Australia	2022-11-06	2022-11-06	1043	21L(Omicron)	29099	37.6851	6	0.00495462	0.00195053	0.00131076	0.0023113	3.76636	0.964294	405	102	821
hCoV-19/Austria/LB-R00111-S285/2022|EPI_ISL_15758210|2022-11-07	EPI_ISL_15758210	Austria	2022-11-07	2022-11-07	1044	21L(Omicron)	29751	37.9147	7	0.00578144	0.00192542	0.00226989	0.002198	3.774	0.962993	441	113	820
hCoV-19/Canada/BC-BCCDC-553156/2022|EPI_ISL_16422759|2022-11-08	EPI_ISL_16422759	Canada	2022-11-08	2022-11-08	1045	21L(Omicron)	29611	37.8778	8	0.00614869	0.00197034	0.00243727	0.0023299	3.77274	0.963223	437	113	820
hCoV-19/Brazil/RS-NVBS27448GENOV852179972974/2022|EPI_ISL_16465746|2022-11-10	EPI_ISL_16465746	Brazil	2022-11-10	2022-11-10	1047	21L(Omicron)	29768	37.9132	8	0.00603917	0.00193942	0.00242492	0.0022673	3.77399	0.963316	436	114	820
hCoV-19/Hubei/HCDC-ES13/2022|EPI_ISL_16616810|2022-11-18	EPI_ISL_16616810	Hubei	2022-11-18	2022-11-18	1055	21L(Omicron)	29647	37.8656	7	0.00576072	0.00191085	0.00220448	0.0022494	3.7722	0.962728	434	112	819
hCoV-19/Netherlands/NH-RIVM-119293/2022|EPI_ISL_16007278|2022-11-19	EPI_ISL_16007278	Netherlands	2022-11-19	2022-11-19	1056	21L(Omicron)	29718	37.876	8	0.00608127	0.00191534	0.00240763	0.0022838	3.77273	0.963322	434	113	821
hCoV-19/Australia/VIC-VIDRL-00004244/2022|EPI_ISL_17827233|2022-11-21	EPI_ISL_17827233	Australia	2022-11-21	2022-11-21	1058	21L(Omicron)	29587	37.8815	7	0.00573028	0.00189625	0.00215966	0.0022735	3.77301	0.963666	434	112	817
hCoV-19/Indonesia/JI-ITD-60347N/2022|EPI_ISL_16521073|2022-11-22	EPI_ISL_16521073	Indonesia	2022-11-22	2022-11-22	1059	21L(Omicron)	29715	37.8866	8	0.00606959	0.0019109	0.00240685	0.0022727	3.77312	0.963352	437	113	819
hCoV-19/Australia/NSW-ICPMR-38476/2022|EPI_ISL_16059400|2022-11-23	EPI_ISL_16059400	Australia	2022-11-23	2022-11-23	1060	21L(Omicron)	29375	37.8281	7	0.00569292	0.00192003	0.00209641	0.0022808	3.77101	0.963132	423	107	819
hCoV-19/India/TN-CDFD-N-242/2022|EPI_ISL_16159398|2022-11-26	EPI_ISL_16159398	India	2022-11-26	2022-11-26	1063	21L(Omicron)	29649	37.9203	7	0.00587035	0.00191492	0.00225272	0.0022937	3.77436	0.963877	438	112	816
hCoV-19/Indonesia/JI-ITD-60384N/2022|EPI_ISL_16521107|2022-11-29	EPI_ISL_16521107	Indonesia	2022-11-29	2022-11-29	1066	21L(Omicron)	29750	37.8958	8	0.0060592	0.00190935	0.00240015	0.0022712	3.77356	0.963899	437	114	819
hCoV-19/Belgium/rega-46500/2022|EPI_ISL_16221682|2022-12-01	EPI_ISL_16221682	Belgium	2022-12-01	2022-12-01	1068	21L(Omicron)	29644	37.9031	7	0.00573385	0.00188451	0.00218387	0.0022629	3.77374	0.963635	438	113	817
hCoV-19/Mexico/CMX-INER-IBT-2212/2022|EPI_ISL_16167459|2022-12-02	EPI_ISL_16167459	Mexico	2022-12-02	2022-12-02	1069	21L(Omicron)	29718	37.8861	8	0.00607674	0.00191539	0.00238605	0.0023014	3.77323	0.96386	435	113	818
hCoV-19/Brazil/DF-FIOCRUZ-28623/2022|EPI_ISL_16967183|2022-12-03	EPI_ISL_16967183	Brazil	2022-12-03	2022-12-03	1070	21L(Omicron)	29756	37.905	8	0.00601535	0.00193044	0.0023567	0.0023214	3.77386	0.963906	437	114	819
hCoV-19/Denmark/DCGC-656162/2022|EPI_ISL_18157255|2022-12-05	EPI_ISL_18157255	Denmark	2022-12-05	2022-12-05	1072	21L(Omicron)	29105	37.6911	6	0.00498488	0.0020017	0.00128999	0.0023093	3.76649	0.964164	409	102	819
hCoV-19/Latvia/2212025891/2022|EPI_ISL_16628505|2022-12-08	EPI_ISL_16628505	Latvia	2022-12-08	2022-12-08	1075	21L(Omicron)	29780	37.8946	8	0.00595143	0.00192241	0.00232467	0.0022905	3.77348	0.963801	437	113	818
hCoV-19/USA/KS-CDC-LC0960702/2022|EPI_ISL_16276605|2022-12-09	EPI_ISL_16276605	USA	2022-12-09	2022-12-09	1076	21L(Omicron)	29625	37.897	7	0.00575532	0.00192531	0.00219938	0.002239	3.77359	0.963713	435	113	820
hCoV-19/Italy/CAM-TIGEM-IZSM-COLLI-43776/2022|EPI_ISL_16645766|2022-12-10	EPI_ISL_16645766	Italy	2022-12-10	2022-12-10	1077	21L(Omicron)	29811	37.882	8	0.00600324	0.00192846	0.0023151	0.0023546	3.77303	0.963738	436	113	816
hCoV-19/Scotland/QEUH-32656831/2022|EPI_ISL_16407282|2022-12-12	EPI_ISL_16407282	Scotland	2022-12-12	2022-12-12	1079	21L(Omicron)	29715	37.89	8	0.00608619	0.00192069	0.00240187	0.002287	3.77331	0.963688	435	112	819
hCoV-19/Italy/APU-UNIBA_APU-BA875/2022|EPI_ISL_16156613|2022-12-13	EPI_ISL_16156613	Italy	2022-12-13	2022-12-13	1080	21L(Omicron)	29767	37.8876	8	0.00605741	0.0019319	0.00240249	0.0023121	3.77326	0.963886	435	113	820
hCoV-19/Portugal/PT44956/2022|EPI_ISL_16280925|2022-12-13	EPI_ISL_16280925	Portugal	2022-12-13	2022-12-13	1080	21L(Omicron)	29714	37.8946	8	0.00606408	0.00192028	0.00249971	0.0022481	3.77343	0.963586	436	113	819
hCoV-19/Spain/CT-HUB07496/2022|EPI_ISL_16378212|2022-12-13	EPI_ISL_16378212	Spain	2022-12-13	2022-12-13	1080	21L(Omicron)	29757	37.9037	8	0.00603152	0.00192569	0.0023779	0.0023182	3.77379	0.963807	438	115	818
hCoV-19/Australia/NSW-ICPMR-39976/2022|EPI_ISL_16342760|2022-12-14	EPI_ISL_16342760	Australia	2022-12-14	2022-12-14	1081	21L(Omicron)	29381	37.8136	7	0.00575268	0.00194222	0.00212086	0.0022916	3.77046	0.962935	423	109	820
hCoV-19/Guatemala/10999-LNS/2022|EPI_ISL_16510514|2022-12-16	EPI_ISL_16510514	Guatemala	2022-12-16	2022-12-16	1083	21L(Omicron)	29765	37.9137	8	0.00610671	0.00197059	0.0024052	0.0023102	3.77421	0.96422	438	112	819
hCoV-19/Hubei/HCDC-SY0176/2022|EPI_ISL_17487373|2022-12-18	EPI_ISL_17487373	Hubei	2022-12-18	2022-12-18	1085	21L(Omicron)	29676	37.8757	7	0.00575067	0.00190016	0.00221665	0.0022345	3.77269	0.96327	434	112	820
hCoV-19/Shanghai/IVDC-1943/2022|EPI_ISL_16634836|2022-12-22	EPI_ISL_16634836	Shanghai	2022-12-22	2022-12-22	1089	21L(Omicron)	29768	37.8628	9	0.00650137	0.0019368	0.00241852	0.0027231	3.77223	0.963182	434	112	818
hCoV-19/Ireland/G-RUH-N780/2022|EPI_ISL_16416258|2022-12-25	EPI_ISL_16416258	Ireland	2022-12-25	2022-12-25	1092	21L(Omicron)	29742	37.9026	9	0.00655565	0.00191789	0.00232448	0.0028047	3.77377	0.963755	438	115	820
hCoV-19/Austria/AGES-1169286/2022|EPI_ISL_16532213|2022-12-27	EPI_ISL_16532213	Austria	2022-12-27	2022-12-27	1094	21L(Omicron)	29626	37.8755	8	0.00614639	0.00195541	0.00245293	0.002335	3.7726	0.962938	435	111	818
hCoV-19/Northern_Ireland/QEUH-32682ADC/2022|EPI_ISL_16468159|2022-12-28	EPI_ISL_16468159	Northern_Ireland	2022-12-28	2022-12-28	1095	21L(Omicron)	29712	37.8938	8	0.0060888	0.00191855	0.00240755	0.0022899	3.77346	0.963718	434	113	819
hCoV-19/Germany/BW-RKI-I-1081017/2022|EPI_ISL_16588860|2022-12-30	EPI_ISL_16588860	Germany	2022-12-30	2022-12-30	1097	21L(Omicron)	29626	37.8823	8	0.00609644	0.00192793	0.00243399	0.0023273	3.77293	0.963343	435	111	819
hCoV-19/South_Korea/KDCA195638/2022|EPI_ISL_16600172|2022-12-31	EPI_ISL_16600172	South_Korea	2022-12-31	2022-12-31	1098	21L(Omicron)	29743	37.8879	8	0.00619954	0.00192672	0.00253412	0.0022689	3.773	0.962714	440	113	819
hCoV-19/South_Korea/KDCA196005/2023|EPI_ISL_16568432|2023-01-01	EPI_ISL_16568432	South_Korea	2023-01-01	2023-01-01	1099	21L(Omicron)	29667	37.8973	7	0.00575224	0.00195536	0.00213964	0.0022486	3.77328	0.962955	440	114	820
hCoV-19/Anhui/HNCDC-1/2023|EPI_ISL_16595785|2023-01-02	EPI_ISL_16595785	Anhui	2023-01-02	2023-01-02	1100	21L(Omicron)	29738	37.8909	7	0.00569828	0.00188697	0.00217552	0.0022375	3.7733	0.963683	435	111	822
hCoV-19/Mexico/NAY_InDRE_S15806/2023|EPI_ISL_16735775|2023-01-02	EPI_ISL_16735775	Mexico	2023-01-02	2023-01-02	1100	21L(Omicron)	29768	37.9233	8	0.00613253	0.00195965	0.0024215	0.0023334	3.77446	0.963921	438	113	812
hCoV-19/Austria/AGES-1105143/2023|EPI_ISL_16638119|2023-01-09	EPI_ISL_16638119	Austria	2023-01-09	2023-01-09	1107	21L(Omicron)	29174	37.7596	7	0.00548999	0.00197543	0.00180204	0.0023202	3.76905	0.964763	411	104	820
hCoV-19/France/HDF-IPP01046/2023|EPI_ISL_16682630|2023-01-09	EPI_ISL_16682630	France	2023-01-09	2023-01-09	1107	21L(Omicron)	29723	37.8898	7	0.00566307	0.00190742	0.00213859	0.0022269	3.77333	0.963765	436	113	819
hCoV-19/France/HDF-IPP01251/2023|EPI_ISL_16682746|2023-01-09	EPI_ISL_16682746	France	2023-01-09	2023-01-09	1107	21L(Omicron)	29720	37.9038	7	0.00563808	0.00190978	0.00211061	0.0022249	3.77378	0.963661	437	113	818
hCoV-19/Fujian/FCDC-FJ010612/2023|EPI_ISL_17489636|2023-01-09	EPI_ISL_17489636	Fujian	2023-01-09	2023-01-09	1107	21L(Omicron)	29768	37.8628	9	0.00644926	0.00194526	0.00236797	0.0027153	3.77225	0.963249	434	112	823
hCoV-19/Hebei/HD-1/2023|EPI_ISL_17031622|2023-01-09	EPI_ISL_17031622	Hebei	2023-01-09	2023-01-09	1107	21L(Omicron)	29784	37.8727	8	0.00604206	0.00193724	0.002382	0.0023177	3.7726	0.963269	434	112	820
hCoV-19/Reunion/ChuReu-723011468701/2023|EPI_ISL_16982963|2023-01-09	EPI_ISL_16982963	Reunion	2023-01-09	2023-01-09	1107	21L(Omicron)	29403	37.8295	7	0.00561678	0.00192667	0.00200002	0.0023021	3.77129	0.963915	423	109	819
hCoV-19/Austria/AGES-1104946/2023|EPI_ISL_16637974|2023-01-10	EPI_ISL_16637974	Austria	2023-01-10	2023-01-10	1108	21L(Omicron)	29652	37.8794	7	0.0057896	0.00192486	0.00217704	0.0022789	3.7727	0.962903	439	113	818
hCoV-19/Spain/NC-CHN-01008469/2023|EPI_ISL_16935549|2023-01-10	EPI_ISL_16935549	Spain	2023-01-10	2023-01-10	1108	21L(Omicron)	29757	37.8802	8	0.00603631	0.00192223	0.00238718	0.0023163	3.77293	0.963605	437	114	819
hCoV-19/Hubei/HCDC-QJ539/2023|EPI_ISL_16617032|2023-01-11	EPI_ISL_16617032	Hubei	2023-01-11	2023-01-11	1109	21L(Omicron)	29732	37.8717	8	0.00618964	0.00193191	0.00219775	0.0026519	3.77268	0.963676	434	112	819
hCoV-19/Netherlands/NH-RIVM-124966/2023|EPI_ISL_16759520|2023-01-11	EPI_ISL_16759520	Netherlands	2023-01-11	2023-01-11	1109	21L(Omicron)	29718	37.8828	8	0.00606469	0.00190873	0.00239064	0.0022894	3.77294	0.963255	436	113	818
hCoV-19/Switzerland/ZH-UZH-IMV-3ba68940/2023|EPI_ISL_16672689|2023-01-11	EPI_ISL_16672689	Switzerland	2023-01-11	2023-01-11	1109	21L(Omicron)	29742	37.8959	8	0.00608638	0.00193117	0.00239306	0.0023523	3.77349	0.963688	436	112	822
hCoV-19/Portugal/INSA-PT45653/2023|EPI_ISL_16825057|2023-01-12	EPI_ISL_16825057	Portugal	2023-01-12	2023-01-12	1110	21L(Omicron)	29711	37.8951	8	0.00604127	0.00192021	0.00249774	0.0022205	3.7735	0.963751	436	113	821
hCoV-19/Sweden/2388823163/2023|EPI_ISL_16585257|2023-01-12	EPI_ISL_16585257	Sweden	2023-01-12	2023-01-12	1110	21L(Omicron)	29754	37.8907	8	0.00600843	0.00191772	0.00236913	0.0023177	3.77335	0.963837	437	114	819
hCoV-19/South_Korea/KDCA205286/2023|EPI_ISL_16900348|2023-01-14	EPI_ISL_16900348	South_Korea	2023-01-14	2023-01-14	1112	21L(Omicron)	29687	37.8853	7	0.00577065	0.00192931	0.00219456	0.002263	3.77321	0.963856	435	113	819
hCoV-19/Canada/AB-ABPHL-91628/2023|EPI_ISL_16765987|2023-01-16	EPI_ISL_16765987	Canada	2023-01-16	2023-01-16	1114	21L(Omicron)	29650	37.9157	7	0.00581324	0.00190702	0.00221884	0.0022756	3.77422	0.96398	437	113	818
hCoV-19/Fujian/FCDC-0626/2023|EPI_ISL_16610864|2023-01-16	EPI_ISL_16610864	Fujian	2023-01-16	2023-01-16	1114	21L(Omicron)	29768	37.8594	9	0.00644728	0.0019368	0.00239127	0.0026946	3.77213	0.963249	434	112	814
hCoV-19/Japan/PG-439955/2023|EPI_ISL_17014264|2023-01-16	EPI_ISL_17014264	Japan	2023-01-16	2023-01-16	1114	21L(Omicron)	29722	37.8608	8	0.00611674	0.00194345	0.0024515	0.0023129	3.77217	0.963125	433	112	821
hCoV-19/Reunion/ChuReu-723011444901/2023|EPI_ISL_16983299|2023-01-16	EPI_ISL_16983299	Reunion	2023-01-16	2023-01-16	1114	21L(Omicron)	29652	37.9064	7	0.00575588	0.00191783	0.00216309	0.0022582	3.77367	0.963105	439	113	820
hCoV-19/Austria/AGES-1106567/2023|EPI_ISL_16857546|2023-01-17	EPI_ISL_16857546	Austria	2023-01-17	2023-01-17	1115	21L(Omicron)	29099	37.6886	6	0.00491544	0.00195718	0.0012666	0.0023081	3.76657	0.964707	407	103	822
hCoV-19/Australia/NSW-ICPMR-41522/2023|EPI_ISL_16702657|2023-01-18	EPI_ISL_16702657	Australia	2023-01-18	2023-01-18	1116	21L(Omicron)	29381	37.8374	7	0.00583465	0.00195924	0.00214648	0.0023256	3.77129	0.963003	428	109	817
hCoV-19/Guangdong/GDCDC-SG-0013/2023|EPI_ISL_17170693|2023-01-18	EPI_ISL_17170693	Guangdong	2023-01-18	2023-01-18	1116	21L(Omicron)	29646	37.8601	7	0.00580262	0.00188601	0.0022449	0.0022689	3.77201	0.962693	433	112	818
hCoV-19/USA/UT-UPHL-230217789919/2023|EPI_ISL_17001667|2023-01-18	EPI_ISL_17001667	USA	2023-01-18	2023-01-18	1116	21L(Omicron)	29746	37.9278	9	0.00670447	0.00194656	0.00246155	0.0028289	3.77478	0.964432	439	114	820
hCoV-19/Finland/THL-01576/2023|EPI_ISL_16816137|2023-01-20	EPI_ISL_16816137	Finland	2023-01-20	2023-01-20	1118	21L(Omicron)	29761	37.8952	8	0.00612332	0.00191049	0.00209988	0.0027297	3.77354	0.963946	436	114	819
hCoV-19/Japan/PG-436909/2023|EPI_ISL_16736893|2023-01-20	EPI_ISL_16736893	Japan	2023-01-20	2023-01-20	1118	21L(Omicron)	29722	37.8743	8	0.00603648	0.00194005	0.00238521	0.0023065	3.77262	0.963125	434	112	821
hCoV-19/Mexico/CMX-InDRE-FB1073/2023|EPI_ISL_17226312|2023-01-20	EPI_ISL_17226312	Mexico	2023-01-20	2023-01-20	1118	21L(Omicron)	29768	37.8998	8	0.00598429	0.00192578	0.00234941	0.0023003	3.77359	0.963585	437	114	822
hCoV-19/Anhui/FYCDC-033/2023|EPI_ISL_16679364|2023-01-21	EPI_ISL_16679364	Anhui	2023-01-21	2023-01-21	1119	21L(Omicron)	29796	37.8742	8	0.00606467	0.00192787	0.0024161	0.0023107	3.7726	0.963149	434	112	820
hCoV-19/Austria/AGES-1107923/2023|EPI_ISL_16857844|2023-01-23	EPI_ISL_16857844	Austria	2023-01-23	2023-01-23	1121	21L(Omicron)	29099	37.7195	6	0.00489399	0.00195472	0.0012483	0.0023059	3.76771	0.964913	410	105	819
hCoV-19/Austria/AGES-1108685/2023|EPI_ISL_16858279|2023-01-23	EPI_ISL_16858279	Austria	2023-01-23	2023-01-23	1121	21L(Omicron)	29592	37.8751	7	0.00579863	0.00193643	0.00217578	0.0022801	3.77265	0.963166	436	112	820
hCoV-19/USA/NJ-CDC-QDX45961417/2023|EPI_ISL_16851464|2023-01-23	EPI_ISL_16851464	USA	2023-01-23	2023-01-23	1121	21L(Omicron)	29721	37.916	8	0.00614284	0.00193067	0.0024388	0.0022868	3.7743	0.964099	437	113	822
hCoV-19/Hebei/CZ-35/2023|EPI_ISL_17031732|2023-01-24	EPI_ISL_17031732	Hebei	2023-01-24	2023-01-24	1122	21L(Omicron)	29780	37.8912	8	0.00602614	0.00191127	0.00238229	0.0023219	3.77322	0.963398	436	111	817
hCoV-19/Austria/LB-R00122-S340/2023|EPI_ISL_16751568|2023-01-25	EPI_ISL_16751568	Austria	2023-01-25	2023-01-25	1123	21L(Omicron)	29751	37.9113	7	0.00574625	0.0019298	0.00222554	0.002203	3.77396	0.963262	441	114	816
hCoV-19/Canada/ON-PHL-23-08302/2023|EPI_ISL_16839187|2023-01-26	EPI_ISL_16839187	Canada	2023-01-26	2023-01-26	1124	21L(Omicron)	29718	37.8828	8	0.00604979	0.00191778	0.00238656	0.0022672	3.77299	0.963389	436	113	819
hCoV-19/South_Korea/KDCA212540/2023|EPI_ISL_16976007|2023-01-26	EPI_ISL_16976007	South_Korea	2023-01-26	2023-01-26	1124	21L(Omicron)	29727	37.8747	7	0.00575611	0.00197478	0.00210584	0.0022808	3.77249	0.962761	438	113	819
hCoV-19/Yunnan/YCDC-12/2023|EPI_ISL_17273747|2023-01-28	EPI_ISL_17273747	Yunnan	2023-01-28	2023-01-28	1126	21L(Omicron)	29647	37.8757	7	0.00577666	0.00188343	0.00222049	0.0022745	3.77264	0.963065	434	112	822
hCoV-19/Anhui/XCCDC-19/2023|EPI_ISL_16723224|2023-01-29	EPI_ISL_16723224	Anhui	2023-01-29	2023-01-29	1127	21L(Omicron)	29745	37.8618	9	0.00650168	0.00192286	0.00239081	0.0026731	3.77221	0.963187	434	112	822
hCoV-19/Hebei/BD-15/2023|EPI_ISL_17031773|2023-01-29	EPI_ISL_17031773	Hebei	2023-01-29	2023-01-29	1127	21L(Omicron)	29707	37.8934	7	0.00574519	0.00191895	0.0021828	0.0022564	3.77322	0.963005	436	112	819
hCoV-19/Austria/AGES-1110987/2023|EPI_ISL_17093464|2023-01-30	EPI_ISL_17093464	Austria	2023-01-30	2023-01-30	1128	21L(Omicron)	29584	37.8786	7	0.00579178	0.00194058	0.002159	0.0022865	3.77284	0.963426	436	111	819
hCoV-19/Reunion/ChuReu-2150000/2023|EPI_ISL_17520181|2023-01-31	EPI_ISL_17520181	Reunion	2023-01-31	2023-01-31	1129	21L(Omicron)	29652	37.8929	7	0.00578718	0.00192525	0.00216867	0.0022789	3.77317	0.962903	438	112	818
hCoV-19/Sweden/722951/2023|EPI_ISL_17077654|2023-02-02	EPI_ISL_17077654	Sweden	2023-02-02	2023-02-02	1131	21L(Omicron)	29251	37.7628	7	0.00550635	0.00195807	0.00185844	0.0022777	3.76879	0.963386	418	107	821
hCoV-19/Canada/BC-BCCDC-594968/2023|EPI_ISL_17149764|2023-02-03	EPI_ISL_17149764	Canada	2023-02-03	2023-02-03	1132	21L(Omicron)	29649	37.9203	7	0.00584009	0.00191061	0.00221097	0.0023113	3.77445	0.964215	437	112	818
hCoV-19/Russia/MOW-RII-MH129065S/2023|EPI_ISL_17318025|2023-02-05	EPI_ISL_17318025	Russia	2023-02-05	2023-02-05	1134	21L(Omicron)	29766	37.9023	7	0.00573925	0.00191181	0.00217252	0.0022479	3.77378	0.96412	438	113	819
hCoV-19/Austria/AGES-1114437/2023|EPI_ISL_16951666|2023-02-06	EPI_ISL_16951666	Austria	2023-02-06	2023-02-06	1135	21L(Omicron)	29643	37.8976	7	0.00573021	0.00187814	0.00217478	0.0022775	3.77354	0.963668	436	113	820
hCoV-19/Finland/THL-01903/2023|EPI_ISL_16938364|2023-02-06	EPI_ISL_16938364	Finland	2023-02-06	2023-02-06	1135	21L(Omicron)	29743	37.8711	7	0.00558375	0.00189687	0.00208708	0.0022012	3.77263	0.963655	437	113	816
hCoV-19/Germany/BW-RKI-I-1106568/2023|EPI_ISL_17002903|2023-02-06	EPI_ISL_17002903	Germany	2023-02-06	2023-02-06	1135	21L(Omicron)	29676	37.9061	7	0.00579832	0.00192281	0.00219858	0.0022678	3.77387	0.963944	436	112	816
hCoV-19/Italy/SIC-CQRC-3423005755/2023|EPI_ISL_17030405|2023-02-07	EPI_ISL_17030405	Italy	2023-02-07	2023-02-07	1136	21L(Omicron)	29773	37.9001	7	0.00563804	0.00189882	0.00211212	0.0022387	3.77375	0.964095	437	114	819
hCoV-19/Austria/LB-R00124-S252/2023|EPI_ISL_16908126|2023-02-08	EPI_ISL_16908126	Austria	2023-02-08	2023-02-08	1137	21L(Omicron)	29748	37.9152	7	0.00571957	0.00193868	0.00219574	0.0021938	3.7741	0.963292	441	114	819
hCoV-19/Canada/ON-PHL-23-11332/2023|EPI_ISL_16990197|2023-02-08	EPI_ISL_16990197	Canada	2023-02-08	2023-02-08	1137	21L(Omicron)	29716	37.892	8	0.00608165	0.00191116	0.0023793	0.002297	3.77337	0.963589	438	113	821
hCoV-19/Italy/SIC-CQRC-3423006102/2023|EPI_ISL_17258055|2023-02-09	EPI_ISL_17258055	Italy	2023-02-09	2023-02-09	1138	21L(Omicron)	29759	37.8944	7	0.005636	0.0019068	0.00212352	0.0022056	3.77349	0.963876	436	114	817
hCoV-19/Anhui/AHCDC-47/2023|EPI_ISL_16899538|2023-02-10	EPI_ISL_16899538	Anhui	2023-02-10	2023-02-10	1139	21L(Omicron)	29721	37.8722	8	0.0062182	0.00190446	0.00224818	0.0026515	3.7726	0.963359	433	112	816
hCoV-19/Germany/TH-RKI-I-1110541/2023|EPI_ISL_17006433|2023-02-10	EPI_ISL_17006433	Germany	2023-02-10	2023-02-10	1139	21L(Omicron)	29676	37.9229	7	0.00580478	0.00192247	0.00221421	0.0022614	3.77453	0.964214	438	113	820
hCoV-19/Russia/YAR-RII-MH131633S/2023|EPI_ISL_17566783|2023-02-10	EPI_ISL_17566783	Russia	2023-02-10	2023-02-10	1139	21L(Omicron)	29738	37.8876	8	0.00617883	0.00196488	0.002426	0.0023753	3.77322	0.96375	437	112	821
hCoV-19/Malaysia/C19UMB3820/2023|EPI_ISL_17309055|2023-02-11	EPI_ISL_17309055	Malaysia	2023-02-11	2023-02-11	1140	21L(Omicron)	29730	37.9179	8	0.00613166	0.00196088	0.00239894	0.0023606	3.77423	0.963606	439	112	820
hCoV-19/Russia/PRI-RII-MH130109S/2023|EPI_ISL_17318420|2023-02-12	EPI_ISL_17318420	Russia	2023-02-12	2023-02-12	1141	21L(Omicron)	29728	37.9003	8	0.00606373	0.00192568	0.00238706	0.0023406	3.7735	0.963065	436	113	821
hCoV-19/Finland/THL-02685/2023|EPI_ISL_17037061|2023-02-13	EPI_ISL_17037061	Finland	2023-02-13	2023-02-13	1142	21L(Omicron)	29735	37.888	7	0.00577684	0.00193796	0.00219263	0.0022569	3.77297	0.962771	438	113	822
hCoV-19/Germany/BW-RKI-I-1113582/2023|EPI_ISL_17071281|2023-02-14	EPI_ISL_17071281	Germany	2023-02-14	2023-02-14	1143	21L(Omicron)	29676	37.9195	7	0.00580738	0.00191267	0.00221597	0.0022743	3.77436	0.964011	437	112	819
hCoV-19/Germany/BW-RKI-I-1113185/2023|EPI_ISL_17070881|2023-02-14	EPI_ISL_17070881	Germany	2023-02-14	2023-02-14	1143	21L(Omicron)	29673	37.893	7	0.00567157	0.00189257	0.00215974	0.0022134	3.77329	0.963367	435	111	819
hCoV-19/Netherlands/NH-AUMC-000724/2023|EPI_ISL_17029741|2023-02-14	EPI_ISL_17029741	Netherlands	2023-02-14	2023-02-14	1143	21L(Omicron)	29653	37.9017	7	0.00582887	0.00192193	0.00219938	0.0022967	3.77352	0.963073	438	113	818
hCoV-19/Reunion/ChuReu-2278190/2023|EPI_ISL_17520368|2023-02-14	EPI_ISL_17520368	Reunion	2023-02-14	2023-02-14	1143	21L(Omicron)	29643	37.8976	7	0.00574516	0.00189101	0.00217478	0.0022795	3.77356	0.963735	436	113	818
hCoV-19/Spain/MD-HRYC-12645147/2023|EPI_ISL_17046407|2023-02-14	EPI_ISL_17046407	Spain	2023-02-14	2023-02-14	1143	21L(Omicron)	29761	37.8751	8	0.00609526	0.00198576	0.00237264	0.0023259	3.77251	0.962804	441	114	820
hCoV-19/South_Korea/KDCA217794/2023|EPI_ISL_17171603|2023-02-15	EPI_ISL_17171603	South_Korea	2023-02-15	2023-02-15	1144	21L(Omicron)	29727	37.8747	7	0.00578694	0.00196193	0.00213817	0.0022992	3.77251	0.962761	437	113	818
hCoV-19/USA/NY-CDC-QDX46944937/2023|EPI_ISL_17135447|2023-02-15	EPI_ISL_17135447	USA	2023-02-15	2023-02-15	1144	21L(Omicron)	29721	37.9193	8	0.00617501	0.00194086	0.00245011	0.0022998	3.77439	0.964032	437	112	815
hCoV-19/Fujian/FCDC-QZBF014/2023|EPI_ISL_17489151|2023-02-16	EPI_ISL_17489151	Fujian	2023-02-16	2023-02-16	1145	21L(Omicron)	29796	37.8541	8	0.00597392	0.00191838	0.0023329	0.0023096	3.77184	0.963082	435	111	819
hCoV-19/South_Korea/KDCA217914/2023|EPI_ISL_17171709|2023-02-16	EPI_ISL_17171709	South_Korea	2023-02-16	2023-02-16	1145	21L(Omicron)	29630	37.8772	7	0.00579433	0.00198641	0.0021689	0.0022545	3.77275	0.963213	436	112	816
hCoV-19/Spain/AN-PMC-33509/2023|EPI_ISL_17275821|2023-02-16	EPI_ISL_17275821	Spain	2023-02-16	2023-02-16	1145	21L(Omicron)	29816	37.9259	8	0.00609409	0.00199338	0.00237105	0.0023138	3.77444	0.963442	443	115	820
hCoV-19/Jiangxi/JXGCDC-126/2023|EPI_ISL_17485612|2023-02-17	EPI_ISL_17485612	Jiangxi	2023-02-17	2023-02-17	1146	21L(Omicron)	29769	37.8548	9	0.00647835	0.0019499	0.00239524	0.0027105	3.77197	0.963217	434	112	819
hCoV-19/Costa_Rica/INC-10401-785033/2023|EPI_ISL_17271365|2023-02-18	EPI_ISL_17271365	Costa_Rica	2023-02-18	2023-02-18	1147	21L(Omicron)	29654	37.9241	7	0.00582804	0.00190775	0.00222022	0.0022907	3.77449	0.963917	437	112	819
hCoV-19/USA/NC-CDC-QDX47091090/2023|EPI_ISL_17147705|2023-02-20	EPI_ISL_17147705	USA	2023-02-20	2023-02-20	1149	21L(Omicron)	29721	37.9092	8	0.00619377	0.00194086	0.0024607	0.0023115	3.77399	0.96383	436	111	822
hCoV-19/Austria/AGES-1119170/2023|EPI_ISL_17094109|2023-02-21	EPI_ISL_17094109	Austria	2023-02-21	2023-02-21	1150	21L(Omicron)	29623	37.8388	8	0.00617953	0.00194852	0.00251591	0.0023146	3.77126	0.96263	433	114	821
hCoV-19/Australia/NSW-ICPMR-42935/2023|EPI_ISL_17173303|2023-02-22	EPI_ISL_17173303	Australia	2023-02-22	2023-02-22	1151	21L(Omicron)	29381	37.8408	7	0.00574389	0.00195165	0.00209158	0.0023031	3.77157	0.963616	425	108	818
hCoV-19/Austria/MUIV-1609/2023|EPI_ISL_17184707|2023-02-22	EPI_ISL_17184707	Austria	2023-02-22	2023-02-22	1151	21L(Omicron)	29579	37.9053	7	0.00581372	0.00192182	0.00220598	0.0022796	3.77399	0.9644	435	111	819
hCoV-19/Austria/LB-R00126-S345/2023|EPI_ISL_17034343|2023-02-22	EPI_ISL_17034343	Austria	2023-02-22	2023-02-22	1151	21L(Omicron)	29754	37.9378	7	0.00584837	0.00196749	0.00227301	0.0022123	3.775	0.963904	442	113	816
hCoV-19/Germany/BB-RKI-I-1116962/2023|EPI_ISL_17176235|2023-02-22	EPI_ISL_17176235	Germany	2023-02-22	2023-02-22	1151	21L(Omicron)	29626	37.8823	8	0.00609853	0.00193393	0.00242115	0.0023469	3.77281	0.96287	435	111	819
hCoV-19/Portugal/PT46451/2023|EPI_ISL_17242708|2023-02-22	EPI_ISL_17242708	Portugal	2023-02-22	2023-02-22	1151	21L(Omicron)	29714	37.8845	8	0.00607298	0.00191731	0.00250939	0.0022549	3.77311	0.963654	436	113	817
hCoV-19/South_Korea/KDCA219305/2023|EPI_ISL_17230377|2023-02-22	EPI_ISL_17230377	South_Korea	2023-02-22	2023-02-22	1151	21L(Omicron)	29727	37.8612	7	0.00583437	0.00197298	0.0021529	0.0023217	3.77208	0.962896	439	113	818
hCoV-19/South_Korea/KDCA219943/2023|EPI_ISL_17230958|2023-02-23	EPI_ISL_17230958	South_Korea	2023-02-23	2023-02-23	1152	21L(Omicron)	29690	37.9151	7	0.0058604	0.00195598	0.00223336	0.0022735	3.77425	0.964028	437	112	820
hCoV-19/Germany/NW-RKI-I-1115002/2023|EPI_ISL_17174760|2023-02-24	EPI_ISL_17174760	Germany	2023-02-24	2023-02-24	1153	21L(Omicron)	29770	37.914	8	0.00614368	0.0019533	0.00243553	0.0023345	3.77418	0.964058	439	114	820
hCoV-19/USA/FL-CDC-QDX47260677/2023|EPI_ISL_17191823|2023-02-24	EPI_ISL_17191823	USA	2023-02-24	2023-02-24	1153	21L(Omicron)	29721	37.9126	8	0.00619349	0.00194086	0.00245942	0.002311	3.77413	0.963898	437	112	819
hCoV-19/Xinjiang/XJCDCCJ-011/2023|EPI_ISL_17501713|2023-02-24	EPI_ISL_17501713	Xinjiang	2023-02-24	2023-02-24	1153	21L(Omicron)	29670	37.8632	8	0.00612355	0.00193548	0.00245415	0.0023411	3.77216	0.962926	434	112	819
hCoV-19/Austria/MUIV-1688/2023|EPI_ISL_17184785|2023-02-25	EPI_ISL_17184785	Austria	2023-02-25	2023-02-25	1154	21L(Omicron)	29638	37.9243	7	0.00584775	0.00191433	0.00223887	0.002288	3.7746	0.964235	437	112	820
hCoV-19/Zhejiang/ZJCDC-465/2023|EPI_ISL_17488037|2023-02-26	EPI_ISL_17488037	Zhejiang	2023-02-26	2023-02-26	1155	21L(Omicron)	29647	37.8656	7	0.00579705	0.00189977	0.00222891	0.0022712	3.77222	0.962796	434	112	819
hCoV-19/Austria/LB-R00127-S177/2023|EPI_ISL_17093052|2023-02-27	EPI_ISL_17093052	Austria	2023-02-27	2023-02-27	1156	21L(Omicron)	29751	37.9181	7	0.0057261	0.00193963	0.00221865	0.0021718	3.77425	0.963531	441	114	819
hCoV-19/France/IDF-IPP05300/2023|EPI_ISL_17202781|2023-02-27	EPI_ISL_17202781	France	2023-02-27	2023-02-27	1156	21L(Omicron)	29729	37.899	7	0.00570003	0.00193059	0.00214159	0.0022321	3.77353	0.963436	437	112	818
hCoV-19/Germany/NW-RKI-I-1121461/2023|EPI_ISL_17255602|2023-02-27	EPI_ISL_17255602	Germany	2023-02-27	2023-02-27	1156	21L(Omicron)	29676	37.9263	7	0.00580882	0.00192364	0.00221034	0.0022694	3.77466	0.964281	436	112	817
hCoV-19/Malaysia/IMR_CV05399/2023|EPI_ISL_17162423|2023-02-27	EPI_ISL_17162423	Malaysia	2023-02-27	2023-02-27	1156	21L(Omicron)	29619	37.9013	7	0.00586398	0.00192401	0.00227927	0.0022545	3.77346	0.962895	437	112	816
hCoV-19/Portugal/PT46429/2023|EPI_ISL_17242740|2023-02-27	EPI_ISL_17242740	Portugal	2023-02-27	2023-02-27	1156	21L(Omicron)	29720	37.9004	8	0.00607497	0.00194345	0.00251144	0.0022169	3.77361	0.963526	439	112	821
hCoV-19/env/India/MH-FMR_B7-51b/2023|EPI_ISL_18226323|2023-02-27	EPI_ISL_18226323	env	2023-02-27	2023-02-27	1156	19A	29875	37.9347	8	0.00751368	0.00310119	0.00278808	0.0033571	3.77524	0.965222	439	113	823
hCoV-19/Costa_Rica/INC-10496-786327/2023|EPI_ISL_17306074|2023-02-28	EPI_ISL_17306074	Costa_Rica	2023-02-28	2023-02-28	1157	21L(Omicron)	29767	37.9279	8	0.00612033	0.00195438	0.00242242	0.0023259	3.77473	0.964289	438	113	819
hCoV-19/Henan/JZCDC-50/2023|EPI_ISL_17274491|2023-03-01	EPI_ISL_17274491	Henan	2023-03-01	2023-03-01	1158	21L(Omicron)	29768	37.8527	9	0.00653385	0.0019368	0.0024298	0.0027503	3.77183	0.96298	434	112	821
hCoV-19/Germany/NW-RKI-I-1119626/2023|EPI_ISL_17254189|2023-03-02	EPI_ISL_17254189	Germany	2023-03-02	2023-03-02	1159	21L(Omicron)	29775	37.9244	8	0.00615002	0.00194975	0.00245011	0.002335	3.77449	0.963829	440	114	816
hCoV-19/USA/LA-OD-O-5502792940/2023|EPI_ISL_17182172|2023-03-02	EPI_ISL_17182172	USA	2023-03-02	2023-03-02	1159	21L(Omicron)	29723	37.9201	8	0.00640077	0.00194916	0.0022407	0.0028241	3.77449	0.964371	436	111	820
hCoV-19/Netherlands/UT-RIVM-127935/2023|EPI_ISL_17233816|2023-03-04	EPI_ISL_17233816	Netherlands	2023-03-04	2023-03-04	1161	21L(Omicron)	29721	37.916	8	0.00620782	0.00195022	0.00247192	0.0022995	3.77427	0.963965	439	112	820
hCoV-19/Portugal/PT46664/2023|EPI_ISL_17242758|2023-03-05	EPI_ISL_17242758	Portugal	2023-03-05	2023-03-05	1162	21L(Omicron)	29720	37.8937	8	0.00610815	0.00195956	0.00249215	0.0022534	3.77332	0.963324	438	114	820
hCoV-19/South_Korea/KDCA221994/2023|EPI_ISL_17294686|2023-03-05	EPI_ISL_17294686	South_Korea	2023-03-05	2023-03-05	1162	21L(Omicron)	29743	37.9081	8	0.00621268	0.00193815	0.00253484	0.0022657	3.7738	0.96305	439	113	821
hCoV-19/Australia/VIC-VIDRL-00007451/2023|EPI_ISL_17824548|2023-03-06	EPI_ISL_17824548	Australia	2023-03-06	2023-03-06	1163	21L(Omicron)	29649	37.917	7	0.00583844	0.00191667	0.00222652	0.0022881	3.7743	0.96408	438	112	817
hCoV-19/Guangdong/GDCDC-ST-0088/2023|EPI_ISL_17261750|2023-03-06	EPI_ISL_17261750	Guangdong	2023-03-06	2023-03-06	1163	21L(Omicron)	29775	37.864	9	0.00650484	0.00200064	0.00235663	0.0027191	3.77218	0.963023	437	112	820
hCoV-19/Sichuan/SCDC-00397/2023|EPI_ISL_17494186|2023-03-06	EPI_ISL_17494186	Sichuan	2023-03-06	2023-03-06	1163	21L(Omicron)	29610	37.8791	7	0.00577687	0.00190322	0.00223767	0.002235	3.77283	0.963256	432	112	817
hCoV-19/USA/WA-CDC-UW23030607141/2023|EPI_ISL_17253345|2023-03-06	EPI_ISL_17253345	USA	2023-03-06	2023-03-06	1163	21L(Omicron)	29666	37.9053	8	0.00620689	0.00195142	0.00250743	0.0022672	3.77388	0.963864	437	111	819
hCoV-19/Italy/ABR-CAST-H7784/2023|EPI_ISL_17212445|2023-03-07	EPI_ISL_17212445	Italy	2023-03-07	2023-03-07	1164	21L(Omicron)	29696	37.8873	7	0.00571766	0.00187694	0.00218794	0.0022536	3.77316	0.963564	434	112	820
hCoV-19/Germany/BE-RKI-I-1124331/2023|EPI_ISL_17264582|2023-03-08	EPI_ISL_17264582	Germany	2023-03-08	2023-03-08	1165	21L(Omicron)	29706	37.9183	8	0.00622494	0.00196501	0.00249154	0.0023589	3.77437	0.964048	437	112	818
hCoV-19/Canary_Islands/CHUIMI-021437031913/2023|EPI_ISL_17375712|2023-03-10	EPI_ISL_17375712	Canary_Islands	2023-03-10	2023-03-10	1167	21L(Omicron)	29765	37.9204	8	0.00612807	0.00195499	0.00241474	0.0023407	3.77442	0.964085	438	113	819
hCoV-19/Germany/BY-RKI-I-1123755/2023|EPI_ISL_17263810|2023-03-10	EPI_ISL_17263810	Germany	2023-03-10	2023-03-10	1167	21L(Omicron)	29751	37.908	8	0.00613583	0.00196752	0.00240936	0.002339	3.77381	0.963396	438	114	819
hCoV-19/Ireland/KE-CS0327/2023|EPI_ISL_17960752|2023-03-10	EPI_ISL_17960752	Ireland	2023-03-10	2023-03-10	1167	21L(Omicron)	29718	37.8861	8	0.00605349	0.00189131	0.00234587	0.0023039	3.77331	0.964129	434	114	819
hCoV-19/Netherlands/NH-RIVM-128471/2023|EPI_ISL_17394302|2023-03-10	EPI_ISL_17394302	Netherlands	2023-03-10	2023-03-10	1167	21L(Omicron)	29721	37.9059	8	0.00619375	0.00195089	0.00245796	0.0022997	3.77385	0.963763	436	111	823
hCoV-19/Zhejiang/ZJCDC-551/2023|EPI_ISL_17487951|2023-03-10	EPI_ISL_17487951	Zhejiang	2023-03-10	2023-03-10	1167	21L(Omicron)	29870	37.8507	8	0.00754549	0.00307297	0.00285637	0.0033586	3.77228	0.96458	440	114	819
hCoV-19/Mauritius/11245/2023|EPI_ISL_17433755|2023-03-11	EPI_ISL_17433755	Mauritius	2023-03-11	2023-03-11	1168	21L(Omicron)	29649	37.8967	7	0.00579414	0.0019318	0.00215249	0.0023055	3.7736	0.964012	434	110	819
hCoV-19/South_Korea/KDCA223793/2023|EPI_ISL_17374366|2023-03-11	EPI_ISL_17374366	South_Korea	2023-03-11	2023-03-11	1168	21L(Omicron)	29821	37.8995	8	0.00600425	0.00197344	0.00232407	0.0022869	3.7736	0.963616	440	114	819
hCoV-19/South_Korea/KDCA223823/2023|EPI_ISL_17374396|2023-03-11	EPI_ISL_17374396	South_Korea	2023-03-11	2023-03-11	1168	21L(Omicron)	29740	37.9153	8	0.00615191	0.00195508	0.00248356	0.0022457	3.77416	0.963484	439	113	815
hCoV-19/South_Korea/KDCA223909/2023|EPI_ISL_17374474|2023-03-11	EPI_ISL_17374474	South_Korea	2023-03-11	2023-03-11	1168	21L(Omicron)	29843	37.8414	9	0.00786297	0.00307377	0.00297696	0.0035407	3.772	0.964916	437	113	817
hCoV-19/Hebei/HCDC-0263/2023|EPI_ISL_17490410|2023-03-12	EPI_ISL_17490410	Hebei	2023-03-12	2023-03-12	1169	21L(Omicron)	29811	37.8652	8	0.00598626	0.00191256	0.00235213	0.0023124	3.77239	0.963537	436	112	818
hCoV-19/Austria/AGES-1127841/2023|EPI_ISL_17328399|2023-03-13	EPI_ISL_17328399	Austria	2023-03-13	2023-03-13	1170	21L(Omicron)	29589	37.9026	7	0.00580396	0.00192683	0.00220691	0.0022669	3.77376	0.963872	435	111	818
hCoV-19/South_Korea/KDCA224681/2023|EPI_ISL_17415695|2023-03-14	EPI_ISL_17415695	South_Korea	2023-03-14	2023-03-14	1171	21L(Omicron)	29723	37.9168	7	0.00582311	0.0019491	0.00218387	0.0022958	3.77424	0.963833	436	111	818
hCoV-19/Canada/NB-CHUDGLD-150323-MM00021R/2023|EPI_ISL_17367680|2023-03-15	EPI_ISL_17367680	Canada	2023-03-15	2023-03-15	1172	21L(Omicron)	29674	37.8715	8	0.0061736	0.00188873	0.00211456	0.0027751	3.77265	0.963739	434	112	819
hCoV-19/Italy/FVG-UD-65344649/2023|EPI_ISL_17347575|2023-03-15	EPI_ISL_17347575	Italy	2023-03-15	2023-03-15	1172	21L(Omicron)	29750	37.916	7	0.00561743	0.00188503	0.0021017	0.0022357	3.77418	0.96363	436	113	821
hCoV-19/Jiangxi/JXJCDC-069/2023|EPI_ISL_17495469|2023-03-15	EPI_ISL_17495469	Jiangxi	2023-03-15	2023-03-15	1172	21L(Omicron)	29777	37.8749	8	0.00602917	0.00191546	0.00239157	0.002315	3.77268	0.963495	435	111	819
hCoV-19/Canada/ON-PHL-23-21996/2023|EPI_ISL_17543290|2023-03-16	EPI_ISL_17543290	Canada	2023-03-16	2023-03-16	1173	21L(Omicron)	29659	37.8637	8	0.00610102	0.00190412	0.00242509	0.0023017	3.7723	0.963215	434	111	821
hCoV-19/Beijing/BJCDC-0759/2023|EPI_ISL_17592204|2023-03-17	EPI_ISL_17592204	Beijing	2023-03-17	2023-03-17	1174	21L(Omicron)	29635	37.8674	7	0.00573658	0.00192034	0.00219759	0.002228	3.77232	0.962848	434	112	819
hCoV-19/Russia/MOW-RII-MH133117S/2023|EPI_ISL_17567074|2023-03-17	EPI_ISL_17567074	Russia	2023-03-17	2023-03-17	1174	21L(Omicron)	29769	37.9153	7	0.00573084	0.0019219	0.0021806	0.0022249	3.77428	0.964225	437	112	819
hCoV-19/Xinjiang/QHCDC-127/2023|EPI_ISL_17493679|2023-03-17	EPI_ISL_17493679	Xinjiang	2023-03-17	2023-03-17	1174	21L(Omicron)	29685	37.8946	7	0.00581012	0.00191339	0.00223734	0.0022696	3.77331	0.963113	434	112	819
hCoV-19/Sweden/H-23-039348/2023|EPI_ISL_18249596|2023-03-19	EPI_ISL_18249596	Sweden	2023-03-19	2023-03-19	1176	21L(Omicron)	29568	37.8822	7	0.00583879	0.00193134	0.00223273	0.0022655	3.77283	0.963001	436	112	818
hCoV-19/England/BRBR-3270CABB/2023|EPI_ISL_17317049|2023-03-20	EPI_ISL_17317049	England	2023-03-20	2023-03-20	1177	21L(Omicron)	29721	37.9092	8	0.00616534	0.00192759	0.00244309	0.0023151	3.77398	0.96383	437	112	821
hCoV-19/Netherlands/GE-RIVM-128845/2023|EPI_ISL_17418213|2023-03-20	EPI_ISL_17418213	Netherlands	2023-03-20	2023-03-20	1177	21L(Omicron)	29721	37.916	8	0.00616339	0.00193936	0.00243478	0.002306	3.77427	0.964032	438	113	817
hCoV-19/Brazil/PA-LACENPA-150377548/2023|EPI_ISL_17514981|2023-03-21	EPI_ISL_17514981	Brazil	2023-03-21	2023-03-21	1178	21L(Omicron)	29791	37.9242	8	0.00613855	0.00197937	0.00234247	0.0024317	3.77453	0.96405	438	113	820
hCoV-19/Australia/VIC-VIDRL-00008195/2023|EPI_ISL_17824091|2023-03-22	EPI_ISL_17824091	Australia	2023-03-22	2023-03-22	1179	21L(Omicron)	29392	37.7892	7	0.00563859	0.00196391	0.00198196	0.0023004	3.76957	0.962779	422	110	816
hCoV-19/Yunnan/YNCDC-0338/2023|EPI_ISL_17547606|2023-03-22	EPI_ISL_17547606	Yunnan	2023-03-22	2023-03-22	1179	21L(Omicron)	29758	37.8654	8	0.00608872	0.00192477	0.00243452	0.0023244	3.77221	0.962766	435	113	818
hCoV-19/Germany/NW-RKI-I-1128877/2023|EPI_ISL_17407449|2023-03-23	EPI_ISL_17407449	Germany	2023-03-23	2023-03-23	1180	21M(Omicron)	29782	37.9256	8	0.00618323	0.00199584	0.00239501	0.0023914	3.77466	0.964408	437	113	816
hCoV-19/Hebei/HCDC-0215/2023|EPI_ISL_17490425|2023-03-23	EPI_ISL_17490425	Hebei	2023-03-23	2023-03-23	1180	21L(Omicron)	29623	37.8726	7	0.00576683	0.0018974	0.0022325	0.0022397	3.77257	0.963103	434	112	820
hCoV-19/Zhejiang/ZJCDC-056/2023|EPI_ISL_17493705|2023-03-24	EPI_ISL_17493705	Zhejiang	2023-03-24	2023-03-24	1181	21L(Omicron)	29531	37.8992	7	0.00587193	0.00190052	0.00225593	0.0023175	3.77363	0.963733	433	112	818
hCoV-19/Australia/SA529624/2023|EPI_ISL_17398377|2023-03-25	EPI_ISL_17398377	Australia	2023-03-25	2023-03-25	1182	21I(Delta)	29292	37.7987	7	0.00567689	0.00208766	0.0018675	0.0023542	3.77011	0.963676	413	107	818
hCoV-19/Japan/PG-471935/2023|EPI_ISL_17558533|2023-03-27	EPI_ISL_17558533	Japan	2023-03-27	2023-03-27	1184	21L(Omicron)	29722	37.8844	8	0.00611385	0.00194704	0.00244337	0.0023175	3.77292	0.962923	435	110	822
hCoV-19/Australia/SA530344/2023|EPI_ISL_17463429|2023-03-28	EPI_ISL_17463429	Australia	2023-03-28	2023-03-28	1185	21L(Omicron)	29649	37.8967	7	0.00580222	0.00191448	0.00219577	0.0022796	3.77335	0.963135	439	113	818
hCoV-19/Henan/XXCDC-055/2023|EPI_ISL_17545682|2023-03-28	EPI_ISL_17545682	Henan	2023-03-28	2023-03-28	1185	21L(Omicron)	29768	37.8628	9	0.00646557	0.00193932	0.00239116	0.0027119	3.77227	0.963316	434	112	816
hCoV-19/Australia/VIC-VIDRL-00008557/2023|EPI_ISL_17823837|2023-03-29	EPI_ISL_17823837	Australia	2023-03-29	2023-03-29	1186	21L(Omicron)	29652	37.8929	7	0.00580313	0.00190747	0.00219154	0.0022914	3.77334	0.963645	436	111	821
hCoV-19/Australia/NSW-ICPMR-44614/2023|EPI_ISL_17480117|2023-03-29	EPI_ISL_17480117	Australia	2023-03-29	2023-03-29	1186	21L(Omicron)	29378	37.8378	7	0.00574522	0.00195463	0.00209243	0.002301	3.77142	0.963442	425	108	817
hCoV-19/India/MH-ICMR-NIV-G-13717/2023|EPI_ISL_17500742|2023-03-30	EPI_ISL_17500742	India	2023-03-30	2023-03-30	1187	21L(Omicron)	29706	37.8981	8	0.00630141	0.00193332	0.002218	0.0027571	3.77353	0.963711	437	113	822
hCoV-19/India/MH-ICMR-NIV-G-13719/2023|EPI_ISL_17500652|2023-03-30	EPI_ISL_17500652	India	2023-03-30	2023-03-30	1187	21L(Omicron)	29627	37.9114	8	0.00626873	0.00191392	0.00217968	0.0027834	3.77409	0.963918	437	112	821
hCoV-19/Ireland/D-SVUH-72/2023|EPI_ISL_17481243|2023-03-30	EPI_ISL_17481243	Ireland	2023-03-30	2023-03-30	1187	21L(Omicron)	29649	37.9136	7	0.0058479	0.00191492	0.00223486	0.0022925	3.77412	0.963877	437	112	819
hCoV-19/Japan/PG-469116/2023|EPI_ISL_17556210|2023-03-30	EPI_ISL_17556210	Japan	2023-03-30	2023-03-30	1187	21L(Omicron)	29725	37.9041	8	0.00613574	0.00196772	0.00242534	0.0023295	3.77381	0.963835	437	112	818
hCoV-19/Jiangxi/JXJJ-073/2023|EPI_ISL_17794499|2023-03-30	EPI_ISL_17794499	Jiangxi	2023-03-30	2023-03-30	1187	21L(Omicron)	29787	37.8857	8	0.0059891	0.00193316	0.00232579	0.0023192	3.77309	0.963575	437	113	818
hCoV-19/South_Korea/KDCA228727/2023|EPI_ISL_17538806|2023-03-30	EPI_ISL_17538806	South_Korea	2023-03-30	2023-03-30	1187	21L(Omicron)	29727	37.8881	7	0.00578491	0.00196367	0.00215073	0.0022786	3.77298	0.962828	440	113	821
hCoV-19/Shanghai/SCDC-XG04-2287/2023|EPI_ISL_17511867|2023-04-02	EPI_ISL_17511867	Shanghai	2023-04-02	2023-04-02	1190	21L(Omicron)	29772	37.9047	9	0.00654283	0.00197107	0.0024203	0.0027159	3.77381	0.963859	437	112	819
hCoV-19/Spain/AN-PMC-34176/2023|EPI_ISL_17678866|2023-04-02	EPI_ISL_17678866	Spain	2023-04-02	2023-04-02	1190	21L(Omicron)	29788	37.9415	8	0.00620462	0.00194417	0.00245567	0.0022805	3.77515	0.964012	441	113	822
hCoV-19/India/MH-ICMR-NIV-G-13890/2023|EPI_ISL_17530272|2023-04-03	EPI_ISL_17530272	India	2023-04-03	2023-04-03	1191	21L(Omicron)	29615	37.9031	8	0.00622974	0.00187352	0.00216615	0.0027986	3.77378	0.963903	437	112	820
hCoV-19/Sweden/2A697273523/2023|EPI_ISL_17556068|2023-04-03	EPI_ISL_17556068	Sweden	2023-04-03	2023-04-03	1191	21L(Omicron)	29649	37.9338	7	0.00583939	0.00191061	0.00224273	0.002278	3.77488	0.96408	437	112	818
hCoV-19/Shanghai/SCDC-2480/2023|EPI_ISL_17536931|2023-04-04	EPI_ISL_17536931	Shanghai	2023-04-04	2023-04-04	1192	21L(Omicron)	29771	37.8691	9	0.0064989	0.00194601	0.00241269	0.0027159	3.7724	0.963018	435	112	821
hCoV-19/Guangdong/GDCDC_SZ_0123/2023|EPI_ISL_17584700|2023-04-05	EPI_ISL_17584700	Guangdong	2023-04-05	2023-04-05	1193	21L(Omicron)	29772	37.8913	9	0.00658804	0.00195959	0.00244823	0.0027448	3.77342	0.964127	438	112	817
hCoV-19/Portugal/PT47321/2023|EPI_ISL_17592373|2023-04-06	EPI_ISL_17592373	Portugal	2023-04-06	2023-04-06	1194	21L(Omicron)	29717	37.9278	8	0.00615916	0.00193844	0.00254602	0.0022766	3.77462	0.963825	438	111	815
hCoV-19/Shanghai/SCDC-2225/2023|EPI_ISL_17485717|2023-04-07	EPI_ISL_17485717	Shanghai	2023-04-07	2023-04-07	1195	21L(Omicron)	29775	37.8573	9	0.00646943	0.00198722	0.00233282	0.0027263	3.77194	0.962888	441	113	823
hCoV-19/South_Korea/KDCA231804/2023|EPI_ISL_17604361|2023-04-11	EPI_ISL_17604361	South_Korea	2023-04-11	2023-04-11	1199	21L(Omicron)	29786	37.9037	8	0.00613882	0.00193576	0.00247687	0.0022533	3.7738	0.963741	442	115	814
hCoV-19/South_Korea/KDCA231956/2023|EPI_ISL_17604501|2023-04-12	EPI_ISL_17604501	South_Korea	2023-04-12	2023-04-12	1200	21L(Omicron)	29691	37.9105	7	0.00577833	0.00194759	0.00218824	0.002245	3.77407	0.963928	436	113	818
hCoV-19/Taiwan/CDC-F80477/2023|EPI_ISL_17729603|2023-04-12	EPI_ISL_17729603	Taiwan	2023-04-12	2023-04-12	1200	21L(Omicron)	29767	37.9145	8	0.00619271	0.00196935	0.00247227	0.0023339	3.7741	0.963685	437	113	817
hCoV-19/Netherlands/NH-RIVM-129616/2023|EPI_ISL_17655335|2023-04-13	EPI_ISL_17655335	Netherlands	2023-04-13	2023-04-13	1201	21L(Omicron)	29721	37.9059	8	0.00615793	0.00194586	0.00243982	0.0022857	3.77387	0.96383	438	113	818
hCoV-19/Shanghai/SCDC-211/2023|EPI_ISL_17536884|2023-04-13	EPI_ISL_17536884	Shanghai	2023-04-13	2023-04-13	1201	21L(Omicron)	29772	37.898	9	0.00654132	0.00195275	0.00240266	0.0027513	3.77364	0.96406	438	112	818
hCoV-19/USA/TX-CDC-QDX49125574/2023|EPI_ISL_17589205|2023-04-14	EPI_ISL_17589205	USA	2023-04-14	2023-04-14	1202	21L(Omicron)	29721	37.8958	8	0.00616112	0.00194519	0.00244726	0.0022871	3.77351	0.963763	437	112	819
hCoV-19/Xinjiang/XJCDCWLMQ-101/2023|EPI_ISL_17775571|2023-04-16	EPI_ISL_17775571	Xinjiang	2023-04-16	2023-04-16	1204	21L(Omicron)	29772	37.898	9	0.00657142	0.00195913	0.00244336	0.0027323	3.77357	0.963791	437	112	818
hCoV-19/Austria/AGES-1135695/2023|EPI_ISL_17566117|2023-04-17	EPI_ISL_17566117	Austria	2023-04-17	2023-04-17	1205	21L(Omicron)	29102	37.7259	6	0.00498692	0.00197773	0.00129101	0.0023263	3.76795	0.965088	408	102	817
hCoV-19/Austria/AGES-1135476/2023|EPI_ISL_17566039|2023-04-17	EPI_ISL_17566039	Austria	2023-04-17	2023-04-17	1205	21L(Omicron)	29102	37.695	6	0.00501042	0.00197773	0.00129578	0.0023519	3.76682	0.964882	408	102	818
hCoV-19/France/BFC-IPP12093/2023|EPI_ISL_17639274|2023-04-17	EPI_ISL_17639274	France	2023-04-17	2023-04-17	1205	21L(Omicron)	29706	37.9183	8	0.00623713	0.00197109	0.00247893	0.0023713	3.77435	0.964048	434	110	820
hCoV-19/Shanghai/SCDC-XG04-2713/2023|EPI_ISL_17618468|2023-04-17	EPI_ISL_17618468	Shanghai	2023-04-17	2023-04-17	1205	21L(Omicron)	29772	37.8812	9	0.00655331	0.00195663	0.00242005	0.0027457	3.77303	0.963926	436	112	820
hCoV-19/Thailand/NIC_BKK_1404/2023|EPI_ISL_17596752|2023-04-17	EPI_ISL_17596752	Thailand	2023-04-17	2023-04-17	1205	21L(Omicron)	29770	37.9106	8	0.00615863	0.00197055	0.00245258	0.0023159	3.77394	0.963588	438	113	818
hCoV-19/Shanghai/SCDC-HG0419-245/2023|EPI_ISL_17618278|2023-04-19	EPI_ISL_17618278	Shanghai	2023-04-19	2023-04-19	1207	21L(Omicron)	29772	37.9148	9	0.00650037	0.00197107	0.00239815	0.0026972	3.77414	0.963791	439	112	819
hCoV-19/Australia/NSW-ICPMR-45673/2023|EPI_ISL_17561186|2023-04-20	EPI_ISL_17561186	Australia	2023-04-20	2023-04-20	1208	21L(Omicron)	29378	37.848	7	0.00581959	0.00196225	0.00215478	0.0023081	3.77179	0.96351	425	108	819
hCoV-19/Henan/NYCDC-SDCX131/2023|EPI_ISL_17696940|2023-04-20	EPI_ISL_17696940	Henan	2023-04-20	2023-04-20	1208	21L(Omicron)	29768	37.8527	9	0.0064044	0.0019323	0.00233842	0.0027012	3.77185	0.963182	435	111	818
hCoV-19/Shanghai/SCDC-XG04-3037_4/2023|EPI_ISL_17618956|2023-04-20	EPI_ISL_17618956	Shanghai	2023-04-20	2023-04-20	1208	21L(Omicron)	29772	37.9148	9	0.00655078	0.00196608	0.00243484	0.0027183	3.77417	0.963859	438	112	818
hCoV-19/Ireland/D-CS0248/2023|EPI_ISL_17715221|2023-04-21	EPI_ISL_17715221	Ireland	2023-04-21	2023-04-21	1209	21L(Omicron)	29775	37.9211	8	0.006087	0.0019577	0.00238927	0.0023242	3.77447	0.964165	438	113	817
hCoV-19/USA/CA-CDC-QDX49500020/2023|EPI_ISL_17621359|2023-04-22	EPI_ISL_17621359	USA	2023-04-22	2023-04-22	1210	21L(Omicron)	29712	37.914	8	0.00621354	0.00194226	0.00249048	0.0022965	3.77416	0.963853	438	113	818
hCoV-19/Shanghai/SCDC-3249/2023|EPI_ISL_17625592|2023-04-23	EPI_ISL_17625592	Shanghai	2023-04-23	2023-04-23	1211	21L(Omicron)	29772	37.9047	9	0.00651282	0.00197225	0.00237838	0.0027295	3.77393	0.964262	437	112	818
hCoV-19/New_Zealand/23ZA2303/2023|EPI_ISL_17740274|2023-04-24	EPI_ISL_17740274	New_Zealand	2023-04-24	2023-04-24	1212	21L(Omicron)	29649	37.9203	7	0.00583696	0.00191559	0.002225	0.0022911	3.77439	0.964012	437	112	818
hCoV-19/Henan/XXCDC-042617/2023|EPI_ISL_17783617|2023-04-26	EPI_ISL_17783617	Henan	2023-04-26	2023-04-26	1214	21L(Omicron)	29771	37.8892	9	0.00653133	0.00195934	0.00240408	0.0027318	3.77334	0.964093	436	112	818
hCoV-19/Jiangxi/JXNC-146/2023|EPI_ISL_17794652|2023-04-26	EPI_ISL_17794652	Jiangxi	2023-04-26	2023-04-26	1214	21L(Omicron)	29850	37.8559	9	0.00801691	0.00310548	0.00305801	0.0035846	3.77247	0.964891	440	113	818
hCoV-19/Shanghai/SCDC-HP-XG-0428-7/2023|EPI_ISL_17678294|2023-04-26	EPI_ISL_17678294	Shanghai	2023-04-26	2023-04-26	1214	21L(Omicron)	29635	37.9011	7	0.00588909	0.00193425	0.00225049	0.0023021	3.77362	0.963523	437	112	820
hCoV-19/Canada/BC-BCCDC-625403/2023|EPI_ISL_17659577|2023-04-27	EPI_ISL_17659577	Canada	2023-04-27	2023-04-27	1215	21L(Omicron)	29612	37.9002	8	0.00623002	0.00199494	0.00246583	0.00236	3.7736	0.963663	438	113	820
hCoV-19/Finland/THL-05025/2023|EPI_ISL_17699043|2023-04-27	EPI_ISL_17699043	Finland	2023-04-27	2023-04-27	1215	21L(Omicron)	29743	37.9047	8	0.00620493	0.00197412	0.00248812	0.002332	3.77371	0.963386	437	112	821
hCoV-19/Guangdong/GDCDC_SZ_0353/2023|EPI_ISL_17697750|2023-04-27	EPI_ISL_17697750	Guangdong	2023-04-27	2023-04-27	1215	21L(Omicron)	29775	37.8673	9	0.00653087	0.00199564	0.00238268	0.0027315	3.77234	0.963157	439	112	818
hCoV-19/Canada/BC-BCCDC-625575/2023|EPI_ISL_17659863|2023-05-01	EPI_ISL_17659863	Canada	2023-05-01	2023-05-01	1219	21L(Omicron)	29549	37.9133	7	0.00593796	0.00191562	0.00233127	0.002281	3.77401	0.963484	439	113	818
hCoV-19/France/OCC-CHU-TLS-6003833216/2023|EPI_ISL_17670888|2023-05-01	EPI_ISL_17670888	France	2023-05-01	2023-05-01	1219	21L(Omicron)	29631	37.9231	7	0.00582353	0.00193022	0.00222411	0.0022681	3.7745	0.964058	436	112	815
hCoV-19/Sichuan/YBCDC-XGCX175/2023|EPI_ISL_17664543|2023-05-01	EPI_ISL_17664543	Sichuan	2023-05-01	2023-05-01	1219	21L(Omicron)	29772	37.9014	9	0.00654039	0.00196713	0.00240244	0.002739	3.77378	0.964127	437	112	820
hCoV-19/Sichuan/MSCDC-MS-14/2023|EPI_ISL_17736003|2023-05-02	EPI_ISL_17736003	Sichuan	2023-05-02	2023-05-02	1220	21L(Omicron)	29790	37.9053	8	0.00608369	0.00195786	0.00239351	0.0023149	3.77389	0.964082	439	112	817
hCoV-19/Fujian/FCDC-QZ05S005/2023|EPI_ISL_17689322|2023-05-03	EPI_ISL_17689322	Fujian	2023-05-03	2023-05-03	1221	21L(Omicron)	29794	37.9103	8	0.00610293	0.00195257	0.00241654	0.0023146	3.77394	0.963684	437	112	818
hCoV-19/Shanghai/SCDC-HP-XG-0504-2/2023|EPI_ISL_17678309|2023-05-03	EPI_ISL_17678309	Shanghai	2023-05-03	2023-05-03	1221	21L(Omicron)	29637	37.9121	7	0.00583365	0.00192512	0.00224308	0.002258	3.77408	0.96393	439	112	817
hCoV-19/Shanghai/SCDC-XG05-4133/2023|EPI_ISL_17678446|2023-05-03	EPI_ISL_17678446	Shanghai	2023-05-03	2023-05-03	1221	21L(Omicron)	29774	37.9123	9	0.00654956	0.00197129	0.00241591	0.0027349	3.77421	0.964331	438	112	820
hCoV-19/South_Korea/KDCA237312/2023|EPI_ISL_17723528|2023-05-03	EPI_ISL_17723528	South_Korea	2023-05-03	2023-05-03	1221	21L(Omicron)	29723	37.9067	7	0.00586455	0.00195322	0.00221743	0.0022968	3.77387	0.963765	437	113	818
hCoV-19/Hubei/HCDC-SY1458/2023|EPI_ISL_17684379|2023-05-04	EPI_ISL_17684379	Hubei	2023-05-04	2023-05-04	1222	21L(Omicron)	29634	37.9227	7	0.00582889	0.00193842	0.00225032	0.0022366	3.77429	0.963285	438	113	819
hCoV-19/Hubei/HCDC-XT1243/2023|EPI_ISL_17672046|2023-05-04	EPI_ISL_17672046	Hubei	2023-05-04	2023-05-04	1222	21L(Omicron)	29787	37.9192	8	0.0061129	0.00194412	0.00240213	0.0023485	3.77442	0.964246	437	113	821
hCoV-19/Hubei/HCDC-1206/2023|EPI_ISL_17645484|2023-05-04	EPI_ISL_17645484	Hubei	2023-05-04	2023-05-04	1222	21L(Omicron)	29748	37.8815	9	0.00656047	0.00197695	0.00239487	0.0027615	3.77306	0.964031	437	112	820
hCoV-19/Canada/AB-ABPHL-98349/2023|EPI_ISL_17761154|2023-05-05	EPI_ISL_17761154	Canada	2023-05-05	2023-05-05	1223	21L(Omicron)	29658	37.9122	7	0.00585037	0.00192562	0.00221439	0.0023054	3.77406	0.963787	437	112	817
hCoV-19/Sichuan/DYCDC-069/2023|EPI_ISL_17735950|2023-05-05	EPI_ISL_17735950	Sichuan	2023-05-05	2023-05-05	1223	21L(Omicron)	29634	37.8957	7	0.00585397	0.00193842	0.00224124	0.0022694	3.77347	0.96369	437	111	821
hCoV-19/Netherlands/NH-AUMC-001247/2023|EPI_ISL_17654833|2023-05-08	EPI_ISL_17654833	Netherlands	2023-05-08	2023-05-08	1226	21L(Omicron)	29652	37.8895	7	0.0058218	0.00190709	0.00218702	0.0023158	3.77312	0.963308	436	112	818
hCoV-19/Netherlands/NH-RIVM-130094/2023|EPI_ISL_17710993|2023-05-09	EPI_ISL_17710993	Netherlands	2023-05-09	2023-05-09	1227	21L(Omicron)	29723	37.91	8	0.00619256	0.00194861	0.00245494	0.0023075	3.77397	0.963698	437	112	819
hCoV-19/Shanghai/SCDC-XG05-4938/2023|EPI_ISL_17725370|2023-05-09	EPI_ISL_17725370	Shanghai	2023-05-09	2023-05-09	1227	21L(Omicron)	29772	37.9014	9	0.00657352	0.00196218	0.00242272	0.0027565	3.7738	0.964195	437	112	819
hCoV-19/Germany/NI-RKI-I-1136351/2023|EPI_ISL_17776511|2023-05-11	EPI_ISL_17776511	Germany	2023-05-11	2023-05-11	1229	21L(Omicron)	29706	37.9216	7	0.00584859	0.00193774	0.00224785	0.0022707	3.77448	0.964115	436	112	816
hCoV-19/Thailand/NIC_CPM_4899/2023|EPI_ISL_17785872|2023-05-11	EPI_ISL_17785872	Thailand	2023-05-11	2023-05-11	1229	21L(Omicron)	29759	37.9011	8	0.00616578	0.00195489	0.00245525	0.0023435	3.77347	0.963003	438	114	818
hCoV-19/Yunnan/YNCDC-0646/2023|EPI_ISL_17714375|2023-05-11	EPI_ISL_17714375	Yunnan	2023-05-11	2023-05-11	1229	21L(Omicron)	29772	37.898	9	0.00660584	0.00195913	0.00246649	0.0027484	3.77361	0.963926	436	112	818
hCoV-19/Shanghai/SCDC-XG05-5314/2023|EPI_ISL_17770212|2023-05-14	EPI_ISL_17770212	Shanghai	2023-05-14	2023-05-14	1232	21L(Omicron)	29772	37.9182	9	0.00655756	0.00196608	0.0024377	0.0027249	3.77426	0.963791	438	112	818
hCoV-19/Australia/VIC-VIDRL-00010363/2023|EPI_ISL_17822585|2023-05-15	EPI_ISL_17822585	Australia	2023-05-15	2023-05-15	1233	21L(Omicron)	29649	37.9035	7	0.00582851	0.00191061	0.00221178	0.0023008	3.77378	0.963877	437	112	818
hCoV-19/Italy/UMB-LAOP-118-2-17-2023/2023|EPI_ISL_17681018|2023-05-15	EPI_ISL_17681018	Italy	2023-05-15	2023-05-15	1233	21L(Omicron)	29765	37.9237	9	0.00668161	0.00197561	0.00241805	0.0028876	3.77465	0.964556	438	113	819
hCoV-19/Shanghai/SCDC-XG05-5666/2023|EPI_ISL_17770342|2023-05-15	EPI_ISL_17770342	Shanghai	2023-05-15	2023-05-15	1233	21L(Omicron)	29772	37.9115	9	0.00652687	0.00196608	0.00241426	0.002716	3.77407	0.963926	438	112	816
hCoV-19/Yunnan/YNCDC-0752/2023|EPI_ISL_17744688|2023-05-16	EPI_ISL_17744688	Yunnan	2023-05-16	2023-05-16	1234	21L(Omicron)	29772	37.9081	9	0.00650554	0.00196608	0.00240402	0.0027029	3.7739	0.963724	438	112	818
hCoV-19/Guatemala/863-DLNS/2023|EPI_ISL_17744493|2023-05-17	EPI_ISL_17744493	Guatemala	2023-05-17	2023-05-17	1235	21L(Omicron)	29755	37.9331	7	0.00573355	0.00190599	0.00218952	0.002233	3.77498	0.964477	439	114	818
hCoV-19/Xinjiang/XJCDCTLF-41/2023|EPI_ISL_17775420|2023-05-17	EPI_ISL_17775420	Xinjiang	2023-05-17	2023-05-17	1235	21L(Omicron)	29792	37.8961	8	0.00607159	0.00195105	0.00236579	0.0023425	3.77362	0.964286	438	112	816
hCoV-19/Shanghai/SCDC-HG0522-966/2023|EPI_ISL_17725223|2023-05-19	EPI_ISL_17725223	Shanghai	2023-05-19	2023-05-19	1237	21L(Omicron)	29772	37.8846	9	0.00658039	0.00195911	0.00242951	0.002757	3.77317	0.964127	435	111	820
hCoV-19/Fujian/FCDC-XM052210/2023|EPI_ISL_17729876|2023-05-20	EPI_ISL_17729876	Fujian	2023-05-20	2023-05-20	1238	21L(Omicron)	29841	37.8573	9	0.00805787	0.0031146	0.00308954	0.0035948	3.77256	0.965048	437	112	819
hCoV-19/South_Korea/KDCA241360/2023|EPI_ISL_17779809|2023-05-21	EPI_ISL_17779809	South_Korea	2023-05-21	2023-05-21	1239	21L(Omicron)	29727	37.8915	7	0.00580051	0.00196731	0.00212859	0.0023199	3.77314	0.962963	441	113	821
hCoV-19/France/GES-IPP14815/2023|EPI_ISL_17769409|2023-05-22	EPI_ISL_17769409	France	2023-05-22	2023-05-22	1240	21L(Omicron)	29706	37.9216	7	0.00579951	0.00193628	0.00222393	0.0022318	3.77443	0.963913	438	112	819
hCoV-19/Henan/ZMDCDC-160/2023|EPI_ISL_17817007|2023-05-22	EPI_ISL_17817007	Henan	2023-05-22	2023-05-22	1240	21L(Omicron)	29772	37.8879	9	0.00657363	0.00195419	0.00244562	0.0027386	3.77333	0.964195	437	112	818
hCoV-19/Ireland/D-SVUH-051/2023|EPI_ISL_17742563|2023-05-22	EPI_ISL_17742563	Ireland	2023-05-22	2023-05-22	1240	21L(Omicron)	29649	37.9001	7	0.00584735	0.00190283	0.00221316	0.0023236	3.77367	0.963945	436	111	819
hCoV-19/Poland/WSSEGDA-367/2023|EPI_ISL_17713946|2023-05-22	EPI_ISL_17713946	Poland	2023-05-22	2023-05-22	1240	21L(Omicron)	29773	37.9203	8	0.00614775	0.00196623	0.00243257	0.0023337	3.77436	0.963961	438	113	819
hCoV-19/Sweden/W-49310262LX/2023|EPI_ISL_17786306|2023-05-23	EPI_ISL_17786306	Sweden	2023-05-23	2023-05-23	1241	21L(Omicron)	29652	37.8861	7	0.00578386	0.00192595	0.00217569	0.0022745	3.77295	0.962903	437	113	822
hCoV-19/South_Korea/KDCA242437/2023|EPI_ISL_17806935|2023-05-25	EPI_ISL_17806935	South_Korea	2023-05-25	2023-05-25	1243	21L(Omicron)	29724	37.9054	7	0.00578812	0.00195269	0.00215882	0.002277	3.77388	0.963935	437	112	816
hCoV-19/Belgium/rega-47396/2023|EPI_ISL_18220068|2023-05-26	EPI_ISL_18220068	Belgium	2023-05-26	2023-05-26	1244	21L(Omicron)	29651	37.9211	7	0.00583674	0.00191139	0.0022271	0.0022977	3.7744	0.96388	438	112	819
hCoV-19/Canada/AB-ABPHL-98725/2023|EPI_ISL_17783252|2023-05-29	EPI_ISL_17783252	Canada	2023-05-29	2023-05-29	1247	21L(Omicron)	29649	37.9035	7	0.00585505	0.00191061	0.00223545	0.0023028	3.77378	0.963877	438	113	817
hCoV-19/Jiangxi/JXGZ-272/2023|EPI_ISL_17794420|2023-05-29	EPI_ISL_17794420	Jiangxi	2023-05-29	2023-05-29	1247	21L(Omicron)	29794	37.9036	8	0.00608121	0.0019545	0.00239527	0.0023152	3.77377	0.963885	437	112	821
hCoV-19/Hubei/HCDC-HS1957/2023|EPI_ISL_17801820|2023-05-30	EPI_ISL_17801820	Hubei	2023-05-30	2023-05-30	1248	21L(Omicron)	29772	37.9081	9	0.00656041	0.00196111	0.002418	0.0027545	3.77403	0.964195	437	112	821
hCoV-19/Ireland/KE-NVRL-22791/2023|EPI_ISL_17787083|2023-05-30	EPI_ISL_17787083	Ireland	2023-05-30	2023-05-30	1248	21L(Omicron)	29649	37.9102	7	0.00585653	0.00191456	0.00224971	0.0022831	3.77391	0.96354	438	113	819
hCoV-19/Yunnan/YNCDC-1131/2023|EPI_ISL_17808284|2023-05-31	EPI_ISL_17808284	Yunnan	2023-05-31	2023-05-31	1249	21L(Omicron)	29779	37.916	8	0.00615408	0.00195049	0.00243468	0.0023517	3.7743	0.964237	438	113	817
hCoV-19/Shanghai/SCDC-HG0602-1577/2023|EPI_ISL_17811014|2023-06-02	EPI_ISL_17811014	Shanghai	2023-06-02	2023-06-02	1251	21L(Omicron)	29772	37.8846	9	0.00653417	0.0019771	0.00240596	0.0027166	3.77304	0.963523	435	111	821
hCoV-19/Sweden/X-42038311PL/2023|EPI_ISL_17830811|2023-06-03	EPI_ISL_17830811	Sweden	2023-06-03	2023-06-03	1252	21L(Omicron)	29649	37.8934	7	0.00588848	0.00191161	0.00227351	0.0022939	3.77331	0.963473	438	112	821
hCoV-19/Singapore/R39MR55/2023|EPI_ISL_17790246|2023-06-07	EPI_ISL_17790246	Singapore	2023-06-07	2023-06-07	1256	21L(Omicron)	29662	37.9105	7	0.00592511	0.00194622	0.00230582	0.002273	3.77392	0.963387	434	111	822
hCoV-19/Mexico/CHP_InDRE_FB4113/2023|EPI_ISL_18424279|2023-08-14	EPI_ISL_18424279	Mexico	2023-08-14	2023-08-14	1324	21L(Omicron)	29767	37.9212	8	0.00609698	0.00195163	0.00240531	0.0023239	3.77435	0.963752	438	113	820
hCoV-19/Japan/PG-586333/2023|EPI_ISL_18683423|2023-12-05	EPI_ISL_18683423	Japan	2023-12-05	2023-12-05	1437	21I(Delta)	29761	37.9053	7	0.0058403	0.00205989	0.0021566	0.0022512	3.77358	0.962804	436	113	822

## Sheet: FieldsSuppTable2
Fields in Supplemental Table 2
seqName	Name of the entry
EPI_ISL	GISAID ID
Country	Country in which the sample was collected
Date	Collection date (year/month/day))
Month-Year	Collection date (month-year)
Day	Collection date (day)
Clade	The GISAID clade
Length	Sequence length (bp)
GC	%G+C
nseg	Number of compositional segments in the sequence
SCC	Sequence Compositional Complexity, {A,T,C,G} alphabet
SCC_RY	Sequence Compositional Complexity, {R,Y} alphabet
SCC_SW	Sequence Compositional Complexity, {S,W} alphabet
SCC_KM	Sequence Compositional Complexity, {K,M} alphabet
PR_K1	Participation ratio (K = 1)
S1_K1	Strand bias (K = 1)
CpG	Frequencies of CpG
UCG	Frequencies of UCG tricleotides
UUG	Frequencies of UUG trinucleotides
